# Supplementary material for: Artificial intelligence-simplified information to advance reproductive genetic literacy and health equity
Source: Hum Reprod. 2025 Jul 22;40(9):1681–8. doi: 10.1093/humrep/deaf135 (PMC12408898; doi:10.1093/humrep/deaf135)
Supplement: deaf135_Supplementary_Data_File_S1 [file deaf135_supplementary_data_file_s1.xlsx]

## Sheet: Data Dictionary
Variable name	Variable description
Textnumber
Organisation	Organisation that produced the content
Website	URL that contained the content
Dateaccessed	Date of collecting content
Topic	Subjects
OriginalHealthText	Original text in the websites
SimplifiedHealthText	LLMs output
OReadingGrade	Original Text Reading Grade
SReadingGrade	Simplified Text (LLMs output) Reading Grade
OReadingDifficulty	Original Text Reading Difficulty
SReadingDifficulty	Simplified Text (LLMs output) Reading Difficulty
OAgeRange	Original Text Age Range
SAgeRange	Simplified Text (LLMs output) AgeRange
ONumberofWords	Original text - number of words
SNumberofWords	Simplified tekst (LLMs output) - number of words
OHardwords	Original Text Hard Words (%)
SHardWords	Simplified Text (LLMs output) Hard Words (%)
OPassiveVoice	Original Text Passive Voice (%)
SPassiveVoice	Simplified (LLMs output) Text Passive Voice (%)
OLongSentences	Original Text Long Sentences (%)
SLongSentences	Simplified Txt (LLMs output) Long Sentences (%)
OTotalSentences	Original Text - Number of Sentences
STotalSentences	Simplified Text (LLMs output) - Number of Sentences
OFLESCH	Original Text - Flesch Reading Ease Formula Score
SFLESCH	Simplified Text (LLMs output) - Flesch Reading Ease Formula Score
OGUNNING	Original Text - Gunning Fog Index Score
SGUNNING	Simplified Text (LLMs output) - Gunning Fog Index Score
OFKGL	Original Text - Flesch–Kincaid Grade Level Score
SFKGL	Simplified Text (LLMs output) - Flesch–Kincaid Grade Level Score
OCOLEMAN	Original Text - Coleman–Liau Index Score
SCOLEMAN	Simplified Text (LLMs output) - Coleman–Liau Index Score
OSMOG	Original Text - Simplified Measure of Gobbledegook Index Score
SSMOG	Simplified Text (LLMs output) - Simplified Measure of Gobbledegook Index Score
OLINSER	Original Text - Linsear Write Formula Score
SLINSER	Simplified Text (LLMs output) - Linsear Write Formula Score

## Sheet: GPT-3.5
Textnumber	Organisation	Website	Dateaccessed	Topic	OriginalHealthText	SimplifiedHealthText	OReadingGrade	SReadingGrade	OReadingDifficulty	SReadingDifficulty	OAgeRange	SAgeRange	ONumberofWords	SNumberofWords	OHardwords	SHardWords	OPassiveVoice	SPassiveVoice	OLongSentences	SLongSentences	OTotalSentences	STotalSentences	OFLESCH	SFLESCH	OGUNNING	SGUNNING	OFKGL	SFKGL	OCOLEMAN	SCOLEMAN	OSMOG	SSMOG	OLINSER	SLINSER
1	Universty of Rochester Medical Center	https://www.urmc.rochester.edu/ob-gyn/maternal-fetal-care/genetics/services.aspx	2024-04-22	Reproductive Genetic Counselling and Reasons for Referral	There are many reasons that a patient or couple might be referred to Reproductive Genetics to see a genetic counselor. Sometimes it is because of something that seems quite ordinary, such as the patient being over the age of 35. Other times it is because of a known genetic disease in the family, like muscular dystrophy or cystic fibrosis. But very often it is because of a risk that has been ident…	There are lots of reasons why someone might see a genetic counselor at Reproductive Genetics. Sometimes it's because they're older than 35 when they have a baby. Other times, it's because they or someone in their family has a known genetic disease, like muscular dystrophy or cystic fibrosis. But often, it's because of a risk found by a regular test before or during pregnancy. Here are some common…	11	10	Fairly difficult	somewhat difficult	16-17	15-16	317	246	0.23	0.22	0.14	0	0.14	0.05	21	21	49	55	14.7	13.3	10.14	8.55	11.42	11.24	10.59	9.26	10.45	7
2	CDC	https://www.cdc.gov/genomics/gtesting/genetic_counseling.htm	2024-04-22	Reproductive Genetic Counselling and Reasons for Referral	What is Genetic Counseling? Genetic counseling gives you information about how genetic conditions might affect you or your family. The genetic counselor or other healthcare professional will collect your personal and family health history. They can use this information to determine how likely it is that you or your family member has a genetic condition. Based on this information, the genetic coun…	What is Genetic Counseling? Genetic counseling helps you understand how certain health issues that run in families might affect you or your loved ones. A genetic counselor or another healthcare expert will ask about your family's health history and yours. They use this info to figure out if you or someone in your family might have a health problem that's passed down through genes. Then, they can …	13	10	very difficult	somewhat difficult	18-20	15-16	423	349	0.31	0.19	0.17	4&	0.21	0.13	22	30	32	58	16.9	11.9	12.3	8.12	15.24	12.23	11.49	8.55	10.29	6.88
3	Corewell Health	https://www.beaumont.org/services/womens-services/maternity/genetic-abnormalities/reproductive-genetics-counseling	2024-04-22	Reproductive Genetic Counselling and Reasons for Referral	Reproductive genetics focuses on reproductive and some fertility issues that can affect families, such as genetic and chromosomal abnormalities that can increase risks to biological children, a family history of genetic abnormalities, reproductive loss, and multiple miscarriages. Reproductive Genetics Program helps potential parents understand and assess the risk of having a child with a genetic …	Reproductive genetics looks at issues that can affect families, like problems with genes that can be passed on to children. This includes things like gene problems that run in families, losing pregnancies, and having multiple miscarriages. Our Reproductive Genetics Program helps people who want to be parents understand if there is a risk their child could inherit these gene problems. We offer hel…	13	9	very difficult	Slightly Difficult	18-20	14-15	386	355	0.28	0.06	0.05	0.1	0.28	0.15	25	20	36	61	16.8	11.3	12.08	8.51	14.15	11.78	11.85	5.73	11.88	8.6
4	Johns Hopkins Medicine	https://www.hopkinsmedicine.org/gynecology-obstetrics/specialty-areas/maternal-fetal-medicine/services/genetic-counseling-prenatal-diagnosis-treatment-center	2024-04-29	Reproductive Genetic Counselling and Reasons for Referral	Prenatal or preconception genetic counseling is appropriate for: Pregnant individuals 35 and over. Pregnant individuals who have had abnormal results from prenatal screening tests, such as ultrasound and bloodwork. Pregnant individuals concerned about an exposure, such as medications or infections, during pregnancy. Pregnant individuals who may need an in utero intervention (such as fetoscopic sp…	Genetic counseling before or during pregnancy can be helpful for: People 35 years or older expecting a baby. Those with unusual results from prenatal tests, like ultrasound or bloodwork. Folks worried about things they were exposed to during pregnancy, like meds or infections. Individuals considering in utero interventions, like spina bifida repair. Couples with a family history of genetic issues…	13	11	very difficult	fairly Difficult	18-20	16	411	273	0.32	0.21	0.08	0.1	0.16	0.05	25	0.22	28	49	17.5	13.3	12.53	9.52	15.84	12.85	11.57	9.38	10.41	7.77
5	MedlinePlus	https://medlineplus.gov/ency/patientinstructions/000510.htm	2024-04-23	Reproductive Genetic Counselling and Reasons for Referral	What is Prenatal Genetic Counseling? Prenatal genetic counseling is the process where parents can learn more about: How likely it will be that their child would have a genetic disorder What tests can check for genetic defects or disorders Deciding whether or not you would like to have these tests Couples who want to have a baby can have tests before they get pregnant. Health care providers can al…	Prenatal genetic counseling is when parents learn more about: How likely it is for their child to have a genetic disorder. What tests can find genetic problems. Deciding if they want these tests. Before getting pregnant, some couples can take tests. Doctors can also test an unborn baby for genetic disorders like cystic fibrosis or Down syndrome. Who might want prenatal genetic counseling? It's yo…	9	9	Slightly Difficult	Slightly Difficult	14-15	14-15	335	203	0.18	0.18	0	0	0.07	0	21	20	58	57	11.5	11	8.1	7.78	10.48	11.26	8.5	7.88	7.05	5.85
6	Johns Hopkins Medicine	https://www.hopkinsmedicine.org/health/wellness-and-prevention/common-tests-during-pregnancy#first	2024-04-29	First Trimester Screening	First Trimester Prenatal Screening Tests First trimester screening is a combination of fetal ultrasound and maternal blood testing. This screening process can help determine the risk of the fetus having certain birth defects. Screening tests may be used alone or with other tests. First trimester screening includes: Ultrasound for fetal nuchal translucency. Nuchal translucency screening uses an ul…	First Trimester Prenatal Screening Tests Early pregnancy tests help check if the baby might have problems. There are two types of tests: one looks at the baby with a special picture, and the other checks the mom's blood. Here's what the tests do: Picture of the Baby's Neck: A special picture of the baby's neck checks for extra liquid or thickening. Checking the Baby's Nose Bone: A picture of the …	12	7	Difficult	average	17-18	12-13 Y	252	183	0.24	0.12	0.17	0	0.17	0.15	18	10	39	80	14.8	8.3	11.36	5.57	14.78	7.99	10.51	5.79	10.17	6.96
7	Stanford Medicine	https://www.stanfordchildrens.org/en/topic/default?id=first-trimester-screening-90-P08568	2024-04-23	First Trimester Screening	What is first trimester screening? First trimester screening combines fetal ultrasound and blood tests for the mother. It’s done during the first trimester of pregnancy, during weeks 1 to 12 or 13. It can help find out the risk of the baby having certain birth defects. This includes chromosome defects such as Down syndrome (trisomy 21), or trisomy 18 or 13. First trimester screening may include: …	Understanding First Trimester Screening First trimester screening is a way to check the baby for possible problems early in pregnancy, usually between the first 12 to 13 weeks. It uses two main tests: an ultrasound and a blood test from the mom. Here's what they look for: Ultrasound Test: This is like a special camera that looks at the baby's neck. It checks if there's too much fluid or thick ski…	9	8	Slightly Difficult	Average-Slightly Difficult	14-15	13-14Y	396	323	0.15	0.1	0.06	0.06	0.03	0.13	34	19	67	76	10.4	9.5	6.83	6.14	9.94	8.05	7.75	6.88	6.4	7.24
8	Children's hospital of Philadephia	https://www.chop.edu/conditions-diseases/first-trimester-screening	2024-04-23	First Trimester Screening	What is first trimester screening? First trimester screening is a combination of fetal ultrasound and maternal blood testing performed during the first trimester of pregnancy. This screening process can help to determine the risk of the fetus having certain birth defects. There are three parts of first trimester screening: Ultrasound test for fetal nuchal translucency (NT) Nuchal translucency scr…	First Trimester Screening Explained First trimester screening is a way to check if a baby might have certain problems while still in the mom's belly. It happens during the first part of pregnancy and uses two kinds of tests: a special kind of picture called an ultrasound and a blood test from the mom. Here's what they do: Ultrasound test: This picture test looks at the baby's neck to see if there…	13	8	very difficult	Average-Slightly Difficult	18-20	13-14Y	355	284	0.24	0.09	0.06	0.07	0.32	0.2	17	15	40	77	15.5	9.1	11.71	6.07	14	8.47	11.18	6.52	11.68	7.25
9	Corewell Health	https://www.beaumont.org/treatments/first-trimester-tests-screenings	2024-04-23	First Trimester Screening	First trimester screening is a combination of fetal ultrasound and maternal blood testing performed during the first trimester of pregnancy. This screening process can help determine the risk of the fetus having certain birth defects. Screening tests may be used alone or in combination with other tests. There are three parts of first trimester screening: Ultrasound test for fetal nuchal transluce…	Early pregnancy screening helps find out if the baby might have problems. There are two main parts: looking at the baby with a special picture machine and testing the mother's blood. Sometimes, they do both tests together. The screening has three parts: Looking at the baby's neck with a special picture machine. They check if there's too much water there. Taking blood from the mother. They check t…	13	6	very difficult	Fairly easy	18-20	11-12 YEARS	346	225	0.22	0.04	0.11	0	0.22	0.06	18	17	41	81	16.1	6.9	12.37	5.2	13.96	7.6	11.81	4.55	13.64	6.09
10	Genetic Support Foundation	https://geneticsupportfoundation.org/pregnancy-101/#	2024-04-25	First Trimester screening	First trimester screening (FTS) is a test that can give more information on the chances that a pregnancy has Down syndrome (trisomy 21) and trisomy 18 (some labs also offer screening for trisomy 13). FTS is generally performed between 11 and 14 weeks of the pregnancy, and is made up of two parts: a blood draw from mom and an ultrasound. The blood draw measures two proteins that are in mom’s blood…	First trimester screening (FTS) is a test that can tell us more about the chances of a pregnancy having certain conditions like Down syndrome or trisomy 18. This test is usually done between 11 and 14 weeks of pregnancy and has two parts: a blood test from the mom and an ultrasound. Here's what the blood test checks: Pregnancy-associated plasma protein-A (PAPP-A): This protein is made by the plac…	12	9	Difficult	Slightly Difficult	17-18	14-15	473	302	0.14	0.09	0.2	0	0.55	0.33	20	15	59	72	14.9	11.4	10.95	8.24	10.1	8	10.46	7.6	14.63	11.47
11	Johns Hopkins Medicine	https://www.hopkinsmedicine.org/health/wellness-and-prevention/common-tests-during-pregnancy#first	2024-05-01	Second Trimester Screening	Second trimester prenatal screening may include several blood tests called multiple markers. These markers provide information about your potential risk of having a baby with certain genetic conditions or birth defects. Screening is usually done by taking a sample of your blood between 15 and 20 weeks of pregnancy (16 to 18 weeks is ideal). The multiple markers include: AFP screening. Also called…	During your pregnancy's middle stage, you might have some tests to check your baby's health. These tests are called multiple markers. They look at your blood to see if your baby could have certain health issues. The tests are usually done when you're between 15 and 20 weeks pregnant (around 4 to 5 months). Here's what the tests can show: AFP screening: This checks the level of a protein in your b…	10	6	somewhat difficult	Fairly easy	15-16	11-12 YEARS	353	252	0.17	0.08	0.14	0.05	0.1	0	23	23	53	83	11.4	7.2	8.79	4.42	11.28	7.96	8.29	5.38	6.8	5.17
12	Genetic Support Foundation	https://geneticsupportfoundation.org/pregnancy-101/	2024-05-01	Second Trimester Screening	Second trimester screening (STS), also called quad screen or triple screen, is a test that can tell the chances that a pregnancy has Down syndrome (trisomy 21), trisomy 18, and open neural tube defects (ONTDs). STS is generally done between 15 and 22 weeks of the pregnancy, and consists of a blood draw taken from mom. The triple screen measures three hormones and proteins that are in mom’s blood …	Second trimester screening (STS), also known as the quad screen or triple screen, is a test that checks if a pregnancy might have certain conditions like Down syndrome, trisomy 18, or open neural tube defects (ONTDs). This test is usually done between 15 and 22 weeks of pregnancy. It involves taking a sample of the mother's blood. Here's what the test measures: Alpha-fetoprotein (AFP) - This prot…	10	8	somewhat difficult	Average-Slightly Difficult	15-16	13-14Y	553	350	0.13	0.1	0.11	0	0.31	0.08	29	24	65	72	12.7	9.6	8.94	6.89	9.23	8.87	9.13	7.5	11.57	7.44
13	Stanford Medicine	https://www.stanfordchildrens.org/en/topic/default?id=second-trimester-prenatal-screening-tests-90-P08956	2-May_24	Second Trimester Screening	Second trimester prenatal screening may include several blood tests, called multiple markers. These markers provide information about a woman's risk of having a baby with certain genetic conditions or birth defects. Screening is usually done by taking a sample of the mother's blood between the 15th and 20th weeks of pregnancy (16th to 18th is ideal). The multiple markers include: Alpha-fetoprotei…	When you are pregnant, you might have some blood tests in your second trimester. These tests help check if there is a chance that your baby might have certain health conditions. You usually get these tests between week 15 and week 20 of your pregnancy. The best time is between weeks 16 and 18. Here's what the tests look at: AFP (Alpha-fetoprotein) Test: This checks a protein from the baby that go…	9	7	Slightly Difficult	average	14-15	12-13 Y	381	291	0.17	0.07	0.09	0	0.19	0.14	23	22	54	81	11.1	7.8	8.75	5.26	10.94	8.07	8.22	5.49	7.3	6.34
14	PRENATAL SCREENING ONTARIO	https://www.prenatalscreeningontario.ca/en/pso/prenatal-screening-options/maternal-serum-screen-mss.aspx	2024-05-15	Second Trimester Screening	Second Trimester Screening (STS) You can have OHIP-funded Second Trimester Screening (STS) in the second trimester of pregnancy. There is no risk to the pregnancy because it is done through blood work. This testing can tell you the chance for having a baby with trisomy 21 (Down syndrome) or trisomy 18 (Edwards syndrome). This screening can be done if you are not able to get enhanced First Trimest…	Getting a test called Second Trimester Screening (STS) during the middle part of pregnancy is free if you live in Ontario. It’s done with a simple blood test and won’t harm your baby. This test can tell you the chance of having a baby with Down syndrome or Edwards syndrome. If you couldn’t do a different test called enhanced First Trimester Screening (eFTS), this one might be an option for you. H…	8	5	Average-Slightly Difficult	Fairly easy	13-14	10-11Y	436	261	0.12	0.05	0.16	0.06	0.12	0.13	25	19	73	87	9.9	6.2	6.25	3.89	8.37	6.37	7.3	4.36	6.72	5.09
15	Corewell Health	https://www.beaumont.org/treatments/second-trimester-tests-and-screenings	2-May_24	Second Trimester Screening	Second trimester prenatal screening may include several blood tests, called multiple markers. These markers provide information about a woman's risk of having a baby with certain genetic conditions or birth defects. Screening is usually performed by taking a sample of the mother's blood between the 15th and 20th weeks of pregnancy (16th to 18th is ideal). The multiple markers include: Alpha-fetop…	When you are pregnant, you might have some blood tests in the second trimester. These tests are called multiple markers. They help find out if there is a risk that the baby might have certain health issues. These tests are usually done between weeks 15 and 20 of pregnancy. Here are the things these blood tests look for: AFP Test: This test checks a protein called alpha-fetoprotein that comes from…	12	8	Difficult	Average-Slightly Difficult	17-18	13-14	329	251	0.17	0.1	0.12	0	0.41	0.24	17	17	44	76	14.3	9.6	11.9	6.29	12.8	9.09	10.44	6.9	12.76	7.68
16	Genetic Support Foundation	https://geneticsupportfoundation.org/pregnancy-101/#	2024-04-25	Amniocentesis	Amniocentesis is a procedure that can be done during the second trimester of pregnancy (usually between 15 and 22 weeks). Amniocentesis involves getting some of the fluid from around the baby so that the lab can test for chromosome and genetic conditions. Because amniocentesis is an invasive procedure, there is a risk of less than 1 in 200 (or 0.5%) for complications that can lead to a miscarriag…	Amniocentesis is a procedure done in the middle part of pregnancy, usually between 15 and 22 weeks. During amniocentesis, a small amount of fluid surrounding the baby is collected for testing for chromosome and genetic conditions. Though amniocentesis is a bit invasive, it carries a low risk of complications, less than 1 in 200, or 0.5%, which could potentially lead to a miscarriage. This means t…	13	12	very difficult	difficult	18-20	17-18	558	360	0.19	0.21	0.17	0.05	0.63	0.29	24	21	46	44	16.5	14.6	12.68	11.45	11.52	12.23	11.92	10.95	15.65	12
17	MedlinePlus	https://medlineplus.gov/lab-tests/amniocentesis-amniotic-fluid-test/	2024-04-25	Amniocentesis	What is amniocentesis? Amniocentesis is a test done during pregnancy to diagnose certain genetic disorders, birth defects, and other conditions in an unborn baby. The test is usually done between weeks 15 and 20 of pregnancy. Amniocentesis looks at a sample of amniotic fluid. Amniotic fluid is a clear or pale yellow liquid that surrounds and protects an unborn baby throughout pregnancy. The fluid…	What is amniocentesis? Amniocentesis is a test done while you're pregnant to check if your baby has certain health issues, like genetic disorders or birth defects. It's usually done between weeks 15 and 20 of pregnancy. During amniocentesis, a small amount of amniotic fluid is taken for testing. This fluid surrounds and protects the baby during pregnancy and has cells that give important informat…	11	10	Fairly difficult	somewhat difficult	16-17	15-16	334	240	0.2	0.17	0.05	0.12	0.22	0.11	23	18	51	54	13.4	11.8	9.82	8.98	11.32	11.11	9.71	8.71	8.91	7.72
18	March of Dimes	https://nacersano.marchofdimes.org/embarazo/amniocentesis.aspx	2024-04-26	Amniocentesis	What is amniocentesis? Amniocentesis (also called "amnio") is a prenatal test in which amniotic fluid is removed from surrounding your baby in the uterus (womb). The fluid is tested to see if your baby has certain health conditions. A prenatal test is a medical test that is done during pregnancy. Talk to your healthcare professional to see if amnio is right for you. Amnio is a diagnostic test. Th…	What is amniocentesis? Amniocentesis, sometimes called "amnio," is a test during pregnancy to check if your baby has certain health problems. It's done by taking out some of the fluid around your baby in the belly. This fluid is then tested. It's different from other tests done during pregnancy. Some tests just show if there might be a problem, but amniocentesis gives a definite answer. How is am…	10	6	somewhat difficult	Fairly easy	15-16	11	487	231	0.16	0.07	0.04	0	0.17	0.05	30	19	57	73	12.6	7.5	9.28	6.11	9.17	7.63	9.16	5.4	10.52	5.87
19	Johns Hopkins Medicine	https://www.hopkinsmedicine.org/health/wellness-and-prevention/common-tests-during-pregnancy#amniocentesis	2024-04-29	Amniocentesis	An amniocentesis involves taking a small sample of the amniotic fluid that surrounds the fetus. It is used to diagnose chromosomal disorders and open neural tube defects, such as spina bifida. Testing is available for other genetic defects and disorders depending on your family history and the availability of lab testing at the time of the procedure. Who is an ideal candidate for amniocentesis? A…	Amniocentesis is a test where a small amount of fluid around the baby is taken out. This fluid is called amniotic fluid. The test helps find out if the baby has certain problems like chromosomal disorders or open neural tube defects, such as spina bifida. Sometimes, it can also check for other genetic problems, depending on your family history and what tests are available. Who should get an amnio…	11	8	Fairly difficult	average	16-17	13-14	334	286	0.2	0.09	0.15	0	0.29	0.26	21	19	45	69	13.9	9.5	10.96	7.36	11.33	7.62	10.14	6.81	11.47	7.74
20	NHS	https://www.nhs.uk/conditions/amniocentesis/	2024-04-29	Amniocentesis	Amniocentesis is a test you may be offered during pregnancy to check if your baby has a genetic or chromosomal condition, such as Down's syndrome, Edwards' syndrome or Patau's syndrome. It involves removing and testing a small sample of cells from amniotic fluid, the fluid that surrounds the baby in the womb (uterus). Amniocentesis is not offered to all pregnant women. It's only offered if there'…	Amniocentesis is a test sometimes offered to pregnant people to check if their baby might have a genetic or chromosomal condition like Down's syndrome, Edwards' syndrome, or Patau's syndrome. Here's what you need to know about amniocentesis: It's not given to everyone. It's only offered if there's a higher chance your baby could have a genetic condition. Reasons for considering amniocentesis incl…	12	11	Difficult	fairly Difficult	17-18	16-17	541	259	0.17	0.14	0.24	0	0.39	0.27	28	15	51	56	14.1	12.3	10.99	9.73	10.98	10.82	10.35	8.92	12.66	10.8
21	MedlinePlus	https://medlineplus.gov/lab-tests/prenatal-cell-free-dna-screening/	2024-04-25	NIPT	What is a prenatal cell-free DNA (cfDNA) screening? Prenatal cell-free DNA (cfDNA) screening is a blood test for pregnant people. During pregnancy, some of the unborn baby's DNA circulates in the pregnant person's bloodstream. A cfDNA screening checks this DNA to find out if the baby is more likely to have certain conditions caused by an abnormal number of chromosomes, such as Down syndrome. Chro…	What is a prenatal cell-free DNA (cfDNA) screening? Prenatal cell-free DNA (cfDNA) screening is a simple blood test for pregnant people. During pregnancy, some of the baby's DNA moves around in the pregnant person's blood. This test checks that DNA to see if the baby might have certain conditions caused by having too many chromosomes, like Down syndrome. Chromosomes are like tiny "packages" in yo…	9	8	Slightly Difficult	average - slightly difficult	14-15	13-14	599	414	0.14	0.12	0.05	0.04	0.14	0.09	42	27	69	73	10.9	9.2	7.19	6.12	8.83	9.07	8.1	6.97	7.86	6.31
22	Genetic Support Foundation	https://geneticsupportfoundation.org/pregnancy-101/#	2024-04-25	NIPT	Cell-free DNA (cfDNA) is a screening test that can be performed any time after 10 weeks of pregnancy that screens for common chromosome conditions (Down syndrome, trisomy 18, and trisomy 13), as well as sex chromosomes (XX and XY), which can also incidentally tell the sex of the baby. cfDNA has also been called non-invasive prenatal testing (NIPT). cfDNA will not tell you ‘yes’ or ‘no’ about thes…	What is Cell-Free DNA Testing? Cell-free DNA (cfDNA) testing, also called non-invasive prenatal testing (NIPT), is a test you can take after 10 weeks of pregnancy. It checks for common chromosome problems like Down syndrome, trisomy 18, and trisomy 13. It also checks the baby's sex chromosomes (XX or XY), which can tell you if you are having a boy or a girl. What cfDNA Testing Can Tell You cfDNA …	12	9	Difficult	Slightly Difficult	17-18	14-15	679	439	0.16	0.11	0.04	0	0.64	0.19	28	27	56	71	15.8	10.9	11.49	7.39	10.05	8.56	11.16	7.84	15.64	8.74
23	clevelandclinic	https://my.clevelandclinic.org/health/diagnostics/21050-nipt-test	2024-04-29	NIPT	What is the NIPT test? NIPT stands for noninvasive prenatal testing. It’s a screening test offered during pregnancy to see if the fetus is at risk for having a chromosomal disorder like Down syndrome (trisomy 21), trisomy 18 (Edwards syndrome) and trisomy 13 (Patau syndrome). The test can also determine the sex of the fetus. It’s done by taking a sample of your blood, which also contains fragment…	What is the NIPT test? The NIPT, or noninvasive prenatal testing, is a screening test done during pregnancy to check if the baby might have certain chromosomal disorders like Down syndrome (trisomy 21), trisomy 18 (Edwards syndrome), or trisomy 13 (Patau syndrome). It can also tell you the baby's sex. The test involves taking a small sample of your blood, which contains tiny pieces of DNA from th…	10	9	somewhat difficult	Slightly Difficult	15-16	14-15	542	446	0.2	0.15	0.1	0.13	0.05	0.19	44	31	56	65	12.7	11.5	8.5	7.75	11.56	9.37	9.06	8.48	7.42	8.15
24	Pregnancy, Birth and Baby	https://www.pregnancybirthbaby.org.au/non-invasive-prenatal-testing-nipt	2024-04-29	NIPT	Non-invasive prenatal test (NIPT) is a very accurate screening test. Screening tests are used to see if your baby has a high chance of a genetic health condition. These conditions include Down syndrome and other chromosomal differences. The NIPT involves a simple blood test that is done in your first trimester of pregnancy. Screening tests are different to diagnostic tests. Diagnostic tests are o…	The non-invasive prenatal test (NIPT) is a very accurate test to check if your baby might have a genetic problem. It can find conditions like Down syndrome. The test is easy and done with a simple blood test in your first trimester of pregnancy. This test is different from others. Some tests need to go inside your body, but NIPT doesn't. However, it can't say for sure if the result is positive. W…	9	6	Slightly Difficult	fairly easy	14-15	11-12Y	606	342	0.17	0.1	0	0	0.1	0.03	49	32	62	81	11.5	8	7.61	4.62	9.83	6.64	8.41	6	7.13	5.25
25	UT Southwestern	https://utswmed.org/medblog/prenatal-genetic-testing-nipt/	2024-04-29	NIPT	Noninvasive prenatal testing (NIPT) results, in particular, can sometimes trigger heightened concerns because the screening helps determine a baby’s risk of being born with certain chromosomal disorders. Federal guidelines have made it standard for patients to get immediate access to their health information, which can be a good thing. But lab documents are written for providers, so if a patient …	Some tests during pregnancy can tell us about the baby's health without poking or prodding. One of these tests is called Noninvasive Prenatal Testing (NIPT). It checks if the baby might have certain health issues before birth. When people see their NIPT results, they might feel worried. The problem is, these results are usually written for doctors, not regular folks. So, when someone sees a phras…	11	8	Fairly difficult	average - slightly difficult	16-17	13-14	520	397	0.17	0.08	0.17	0.08	0.38	0.11	29	28	55	74	13.6	8.6	10.03	6.44	10.67	8.05	9.9	6.1	11.79	7.11
26	March of Dimes	https://nacersano.marchofdimes.org/embarazo/muestra-de-la-vellosidad-corionica.aspx	2024-04-26	Chorionic Villus Sampling (CVS)	What is chorionic villus sampling? Chorionic villus sampling (CVS) is a prenatal test. It is used to diagnose certain birth defects and genetic abnormalities in your baby. Genetic abnormalities are changes in the genes that the mother or father passes to the baby. These genetic changes can cause health problems for the baby. During the CVS test, your healthcare provider removes a small piece of t…	What is chorionic villus sampling? Chorionic villus sampling (CVS) is a test done during pregnancy to check for certain problems in the baby's genes that might cause health issues. During this test, a small piece of tissue is taken from the placenta, which is the organ that provides food and oxygen to the baby in the womb. Why might you need chorionic villus sampling? Your doctor might suggest CV…	11	8	Fairly difficult	average - slightly difficult	16-17	13-14	598	227	0.16	0.11	0.14	0.07	0.2	0.2	35	15	58	71	13.1	10.1	9.44	7.15	10.16	7.89	9.49	7.46	11.09	8
27	Corewell Health	https://www.beaumont.org/treatments/chorionic-villus-sampling	2024-04-29	Chorionic Villus Sampling (CVS)	Chorionic villus sampling (CVS) is a prenatal test that involves taking a sample of some of the placental tissue. This tissue contains the same genetic material as the fetus, and it can be tested for chromosomal abnormalities and some other genetic problems. There are other types of tests that can screen for genetic defects and disorders, and they may be offered depending on the family history an…	CVS is a test during pregnancy where a small piece of tissue from the placenta is taken. This tissue has the same genes as the baby, so it can show if there are any problems with chromosomes or genes. Depending on the family history and what tests are available, doctors might offer different tests to check for genetic problems. Unlike another test called amniocentesis, CVS can't check for certain…	13	8	very difficult	average - slightly difficult	18-20	13-14	446	318	0.19	0.1	0.23	0	0.52	0.19	21	21	46	74	15.6	10	12.11	6.68	11.11	7.26	11.37	7.18	14.33	7.95
28	Genetic Support Foundation	https://geneticsupportfoundation.org/pregnancy-101/	2024-04-25	Chorionic Villus Sampling (CVS)	Chorionic villus sampling, or CVS, is a procedure that can be done during the first trimester of pregnancy (usually between 11 and 14 weeks). CVS involves getting some of the tissue from the placenta (the chorionic villi) so that the lab can test for chromosome and genetic conditions. Because CVS is an invasive procedure, there is a risk of less than 1 in 200 (or 0.5%) for complications that can …	Chorionic villus sampling, or CVS, is a test done in the first part of pregnancy, usually between 11 and 14 weeks. It takes some tissue from the placenta (called chorionic villi) to check for chromosome and genetic problems. Because CVS is a bit invasive, there's a small chance of problems, like a miscarriage, happening—less than 1 in 200 (or 0.5%). But most women, over 99.5%, don't have any issu…	11	8	Fairly difficult	Average-Slightly Difficult	16-17	13-14	580	374	0.18	0.14	0.13	0	0.43	0.07	30	28	58	72	14.6	10.7	9.91	6.58	9.61	7.88	10.47	7.85	12.95	7.39
29	Johns Hopkins Medicine	https://www.hopkinsmedicine.org/health/wellness-and-prevention/common-tests-during-pregnancy#cvs	2024-04-29	Chorionic Villus Sampling (CVS)	CVS is a prenatal test that involves taking a sample of some of the placental tissue. This tissue contains the same genetic material as the fetus and can be tested for chromosomal abnormalities and some other genetic problems. Testing is available for other genetic defects and disorders, depending on your family history and the availability of lab testing at the time of the procedure. Unlike amni…	CVS (chorionic villus sampling) is a prenatal test that checks for genetic problems in the fetus by taking a small sample of placental tissue. This tissue holds the same genetic material as the baby. The sample can be tested for chromosomal abnormalities and some other genetic issues, depending on your family history and lab availability. Unlike amniocentesis, CVS doesn't detect open neural tube …	12	10	Difficult	somewhat difficult	17-18	15-16	374	264	0.19	0.17	0.1	0.11	0.38	0.16	21	19	47	56	14.6	11.9	11.11	8.91	11.32	10.29	10.59	8.89	12.12	8.13
30	Pregnancy, Birth and Baby	https://www.pregnancybirthbaby.org.au/chorionic-villus-sampling-cvs	2024-04-29	Chorionic Villus Sampling (CVS)	What is chorionic villus sampling (CVS)? Chorionic villus sampling (CVS) is a diagnostic test that can be done during pregnancy. It can be done after 11 weeks of pregnancy .To do the test, a doctor will need to take a sample of cells from your placenta. This test is used to find out if your baby has a genetic disorder or chromosomal disorder, such as Down syndrome. CVS is a special diagnostic tes…	What is chorionic villus sampling (CVS)? Chorionic villus sampling (CVS) is a special test during pregnancy that helps doctors learn about your baby's health. It's done after 11 weeks of pregnancy by taking a small sample of cells from the placenta. This test checks if your baby might have a problem like Down syndrome. Not all pregnant women get this test, only those who need it for important dec…	8	5	average - slightly difficult	Fairly Easy	13-14	10-11Y	570	347	0.16	0.06	0.21	0.04	0.1	0.03	38	29	66	85	10.9	6.3	6.97	3.82	8.55	6.33	7.95	4.7	6.71	4.44
Mean							11	8.23															52.3	69.43	13.74	9.97	10.03	6.98	11.28	9.01	9.89	7.13	10.6	7.41

## Sheet: Copilot (Bing)
Textnumber	Organisation	Website	Dateaccessed	Topics	OriginalHealthText	SimplifiedHealthText	OReadingGrade	SReadingGrade	OReadingDifficulty	SReadingDifficulty	OAgeRange	SAgeRange	ONumberofWords	SNumberofWords	OHardwords	SHardWords	OPassiveVoice	SPassiveVoice	OLongSentences	SLongSentences	OTotalSentences	STotalSentences	OFLESCH	SFLESCH	OGUNNING	SGUNNING	OFKGL	SFKGL	OCOLEMAN	SCOLEMAN	OSMOG	SSMOG	OLINSER	SLINSER	OutPut2
1	Universty of Rochester Medical Center	https://www.urmc.rochester.edu/ob-gyn/maternal-fetal-care/genetics/services.aspx	2024-05-02	Genetic Counselling and Reasons for Referral	There are many reasons that a patient or couple might be referred to Reproductive Genetics to see a genetic counselor. Sometimes it is because of something that seems quite ordinary, such as the patient being over the age of 35. Other times it is because of a known genetic disease in the family, like muscular dystrophy or cystic fibrosis. But very often it is because of a risk that has been ident…	Sometimes, people go to see a special doctor called a genetic counselor. They help you understand if you or your baby might get sick from certain diseases that can be passed down in families. Here are some reasons why people might visit them: If a mom is 35 or older when her baby is born. If a test done before the baby is born shows there might be a problem. If a picture of the baby taken before …	11	7	Fairly difficult	Average	16-17	12-13Y	317	290	0.23	0.09	0.14	0.11	0.14	0.05	21	19	49	73	14.7	9.6	10.14	6.8	11.42	6.75	10.59	6.93	10.45	7.95
2	CDC	https://www.cdc.gov/genomics/gtesting/genetic_counseling.htm	2024-05-02	Genetic Counselling and Reasons for Referral	What is Genetic Counseling? Genetic counseling gives you information about how genetic conditions might affect you or your family. The genetic counselor or other healthcare professional will collect your personal and family health history. They can use this information to determine how likely it is that you or your family member has a genetic condition. Based on this information, the genetic coun…	Genetic counseling is talking to a special doctor to learn about how health problems in your family can affect you or your children. This doctor, called a genetic counselor, will ask about your health and the health of your family. They use this information to figure out if you or your family might have health problems that are passed down through families. Why you might want to talk to a genetic…	13	12	very difficult	Difficult	18-20	17-18	423	259	0.31	0.11	0.17	0.1	0.21	0.7	22	10	32	62	16.9	14.5	12.3	11	15.24	9.44	11.49	9.57	10.29	15.65
3	Corewell Health	https://www.beaumont.org/services/womens-services/maternity/genetic-abnormalities/reproductive-genetics-counseling	2024-05-02	Genetic Counselling and Reasons for Referral	Reproductive genetics focuses on reproductive and some fertility issues that can affect families, such as genetic and chromosomal abnormalities that can increase risks to biological children, a family history of genetic abnormalities, reproductive loss, and multiple miscarriages. Reproductive Genetics Program helps potential parents understand and assess the risk of having a child with a genetic …	Reproductive genetics is about understanding how certain health problems in a family can affect a baby. These problems can be passed from parents to their children and might cause health issues or make it hard for a woman to stay pregnant. What the Reproductive Genetics Program Does: This program helps people who want to be parents learn about the chances of their baby having these health problem…	13	9	very difficult	Slightly Difficult	18-20	14-15	386	329	0.28	0.11	0.05	0.14	0.28	0.14	25	22	36	65	16.8	10	12.08	7.85	14.15	9.9	11.85	7.34	11.88	7.98
4	Johns Hopkins Medicine	https://www.hopkinsmedicine.org/gynecology-obstetrics/specialty-areas/maternal-fetal-medicine/services/genetic-counseling-prenatal-diagnosis-treatment-center	2024-05-02	Genetic Counselling and Reasons for Referral	Prenatal or preconception genetic counseling is appropriate for: Pregnant individuals 35 and over. Pregnant individuals who have had abnormal results from prenatal screening tests, such as ultrasound and bloodwork. Pregnant individuals concerned about an exposure, such as medications or infections, during pregnancy. Pregnant individuals who may need an in utero intervention (such as fetoscopic sp…	If you are pregnant or planning to have a baby, you might want to talk to a special doctor called a genetic counselor. Here’s why you might see them: If you are pregnant and 35 or older. If you had a test that showed something unusual. If you are worried about something you took or got sick with while pregnant. If your baby needs help before they are born. If you or your partner have a family his…	13	7	very difficult	Average	18-20	12-13Y	411	366	0.32	0.08	0.08	0.08	0.16	0.12	25	26	28	78	17.5	8.6	12.53	5.86	15.84	7.24	11.57	6.21	10.41	7.1
5	MedlinePlus	https://medlineplus.gov/ency/patientinstructions/000510.htm	2024-05-02	Genetic Counselling and Reasons for Referral	What is Prenatal Genetic Counseling? Prenatal genetic counseling is the process where parents can learn more about: How likely it will be that their child would have a genetic disorder What tests can check for genetic defects or disorders Deciding whether or not you would like to have these tests Couples who want to have a baby can have tests before they get pregnant. Health care providers can al…	Prenatal genetic counseling is a way for parents to learn about the health of their baby before it is born. Here’s what it means in simple words: It helps parents know if their baby might have a health problem that is passed down through families. There are special tests that can check if the baby might have these health problems. Parents can choose if they want to do these tests. Before having a…	9	8	Slightly Difficult	Average-Slightly Difficult	14-15	13-14	335	261	0.18	0.07	0	0	0.07	0.12	21	17	58	72	11.5	8.7	8.1	6.99	10.48	9.35	8.5	6	7.05	7.65
6	Johns Hopkins Medicine	https://www.hopkinsmedicine.org/health/wellness-and-prevention/common-tests-during-pregnancy#first	2024-05-02	First Trimester Screening	First Trimester Prenatal Screening Tests First trimester screening is a combination of fetal ultrasound and maternal blood testing. This screening process can help determine the risk of the fetus having certain birth defects. Screening tests may be used alone or with other tests. First trimester screening includes: Ultrasound for fetal nuchal translucency. Nuchal translucency screening uses an ul…	When a baby is growing in the mother’s belly, doctors can do some checks to see if the baby is healthy. These checks are done in the first few months of pregnancy. Here’s what the doctors do: They use a special machine to look at the baby’s neck in a picture. If there’s extra fluid there, it might mean the baby has a higher chance of certain health problems. They also look at the baby’s nose bone…	12	7	Difficult	Average	17-18	12-13Y	252	212	0.24	0.03	0.17	0	0.17	0.23	18	13	39	81	14.8	7.5	11.36	6.08	14.78	6.85	10.51	3.99	10.17	7.54
7	Stanford Medicine	https://www.stanfordchildrens.org/en/topic/default?id=first-trimester-screening-90-P08568	2024-05-02	First Trimester Screening	What is first trimester screening? First trimester screening combines fetal ultrasound and blood tests for the mother. It’s done during the first trimester of pregnancy, during weeks 1 to 12 or 13. It can help find out the risk of the baby having certain birth defects. This includes chromosome defects such as Down syndrome (trisomy 21), or trisomy 18 or 13. First trimester screening may include: …	First trimester screening is a check-up for unborn babies. It happens in the first 3 months of pregnancy. It helps to see if the baby may have some health problems. What is done in the check-up? A special picture is taken of the baby using sound waves. This is called an ultrasound. It looks at the baby’s neck to see if there is extra fluid or thickness. The mother gives a blood sample. This check…	9	5	Slightly Difficult	Fairly Easy	14-15	10-11Y	396	236	0.15	0.05	0.06	0.05	0.03	0	34	21	67	87	10.4	6.4	6.83	3.89	9.94	5.76	7.75	4.53	6.4	5.05
8	Children's hospital of Philadephia	https://www.chop.edu/conditions-diseases/first-trimester-screening	2024-05-02	First Trimester Screening	What is first trimester screening? First trimester screening is a combination of fetal ultrasound and maternal blood testing performed during the first trimester of pregnancy. This screening process can help to determine the risk of the fetus having certain birth defects. There are three parts of first trimester screening: Ultrasound test for fetal nuchal translucency (NT) Nuchal translucency scr…	First trimester screening is a check-up for unborn babies. It is done early in pregnancy. It helps to see if the baby might have any health issues. Here’s what happens in the check-up: Ultrasound: This is like a special camera that looks at the baby inside the belly. It checks the back of the baby’s neck for extra fluid. Blood tests: The mom gives a little blood. The doctors test it to see how mu…	13	5	very difficult	Fairly Easy	18-20	10-11Y	355	256	0.24	0.04	0.06	0	0.32	0.05	17	21	40	90	15.5	6.4	11.71	3.78	14	4.81	11.18	4.35	11.68	5.57
9	Corewell Health	https://www.beaumont.org/treatments/first-trimester-tests-screenings	2024-05-02	First Trimester Screening	First trimester screening is a combination of fetal ultrasound and maternal blood testing performed during the first trimester of pregnancy. This screening process can help determine the risk of the fetus having certain birth defects. Screening tests may be used alone or in combination with other tests. There are three parts of first trimester screening: Ultrasound test for fetal nuchal transluce…	When you’re pregnant, doctors can do a special check-up in the first 3 months. This check-up can help see if your baby might have any health issues. Here’s what happens: Ultrasound: This is a safe way to take pictures of your baby using sound waves. The doctor looks at the back of the baby’s neck. If there’s more fluid than usual, it might mean there’s a chance of health issues. Blood tests: You …	13	5	very difficult	Fairly Easy	18-20	10-11Y	346	272	0.22	0.03	0.11	0	0.22	0.1	18	20	41	90	16.1	6.6	12.37	4.03	13.96	6	11.81	4.06	13.64	6.15
10	Genetic Support Foundation	https://geneticsupportfoundation.org/pregnancy-101/#		First Trimester screening	First trimester screening (FTS) is a test that can give more information on the chances that a pregnancy has Down syndrome (trisomy 21) and trisomy 18 (some labs also offer screening for trisomy 13). FTS is generally performed between 11 and 14 weeks of the pregnancy, and is made up of two parts: a blood draw from mom and an ultrasound. The blood draw measures two proteins that are in mom’s blood…	Early Pregnancy Check-Up: When a baby is growing in the tummy, doctors can do a special check-up to see if the baby is healthy. This check-up is called the First Trimester Screening (FTS) and is usually done when the baby has been growing for 11 to 14 weeks. What happens during the check-up? The doctor takes a little bit of blood from the mom. The mom gets an ultrasound, which is a way to see the…	12	6	Difficult	Fairly Easy	17-18	11-12Y	473	348	0.14	0.04	0.2	0.05	0.55	0.14	20	22	59	86	14.9	7.7	10.95	5.16	10.1	5.66	10.46	4.6	14.63	7.2
11	Johns Hopkins Medicine	https://www.hopkinsmedicine.org/health/wellness-and-prevention/common-tests-during-pregnancy#first		Second Trimester Screening	Second trimester prenatal screening may include several blood tests called multiple markers. These markers provide information about your potential risk of having a baby with certain genetic conditions or birth defects. Screening is usually done by taking a sample of your blood between 15 and 20 weeks of pregnancy (16 to 18 weeks is ideal). The multiple markers include: AFP screening. Also called…	When you’re pregnant, between 15 and 20 weeks, you might get some blood tests. These tests are called multiple markers. They help us see if there might be a problem with your baby, like certain genetic conditions or birth defects. One of these tests is the AFP screening. This test checks the level of a protein called AFP in your blood. This protein is made by the baby’s liver and can be found in …	10	7	somewhat difficult	Average	15-16	12-13Y	353	290	0.17	0.07	0.14	0.19	0.1	0	23	22	53	79	11.4	7.9	8.79	5.58	11.28	8.13	8.29	5.62	6.8	6.39
12	Genetic Support Foundation	https://geneticsupportfoundation.org/pregnancy-101/		Second Trimester Screening	Second trimester screening (STS), also called quad screen or triple screen, is a test that can tell the chances that a pregnancy has Down syndrome (trisomy 21), trisomy 18, and open neural tube defects (ONTDs). STS is generally done between 15 and 22 weeks of the pregnancy, and consists of a blood draw taken from mom. The triple screen measures three hormones and proteins that are in mom’s blood …	When you’re between 15 and 22 weeks pregnant, you might get a test called a second trimester screening, or STS. This test checks your blood to see if there might be a chance your baby has Down syndrome, trisomy 18, or open neural tube defects (like spina bifida). The STS looks at three things in your blood that come from the baby: uE3: This is made by the baby’s liver and the placenta. The amount…	10	7	somewhat difficult	Average	15-16	12-13Y	553	386	0.13	0.06	0.11	0	0.31	0.13	29	24	65	85	12.7	8.7	8.94	5.42	9.23	6.35	9.13	5.77	11.57	7.58
13	Stanford Medicine	https://www.stanfordchildrens.org/en/topic/default?id=second-trimester-prenatal-screening-tests-90-P08956		Second Trimester Screening	Second trimester prenatal screening may include several blood tests, called multiple markers. These markers provide information about a woman's risk of having a baby with certain genetic conditions or birth defects. Screening is usually done by taking a sample of the mother's blood between the 15th and 20th weeks of pregnancy (16th to 18th is ideal). The multiple markers include: Alpha-fetoprotei…	When a woman is in the middle part of her pregnancy (between week 15 and 20), she might have some blood tests. These tests can help doctors know if the baby might have certain health problems. Here are some of the tests: AFP test: This test checks the level of a protein called AFP in the mom’s blood. This protein is made by the baby’s liver and can be found in the mom’s blood. If the AFP level is…	9	7	Slightly Difficult	Average	14-15	12-13Y	381	333	0.17	0.04	0.09	0.15	0.19	0.14	23	21	54	83	11.1	7.9	8.75	5.58	10.94	7.05	8.22	4.86	7.3	7.5
14	PRENATAL SCREENING ONTARIO	https://www.prenatalscreeningontario.ca/en/pso/prenatal-screening-options/maternal-serum-screen-mss.aspx	2024-05-15	Second Trimester Screening	Second Trimester Screening (STS) You can have OHIP-funded Second Trimester Screening (STS) in the second trimester of pregnancy. There is no risk to the pregnancy because it is done through blood work. This testing can tell you the chance for having a baby with trisomy 21 (Down syndrome) or trisomy 18 (Edwards syndrome). This screening can be done if you are not able to get enhanced First Trimest…	Second Trimester Screening (STS) This is a test you can have when you’re pregnant. It’s safe because it’s just a blood test. This test can tell if there’s a chance your baby might have Down syndrome or Edwards syndrome. You can have this test if you didn’t get the First Trimester Screening. How to get the test If you want this test, talk to your doctor, nurse, or midwife. They can order the test …	8	7	Average-Slightly Difficult	Average	13-14	12-13Y	436	363	0.12	0.06	0.16	0.08	0.12	0.12	25	26	73	83	9.9	7.9	6.25	5.2	8.37	7.75	7.3	5.46	6.72	6.71
15	Corewell Health	https://www.beaumont.org/treatments/second-trimester-tests-and-screenings		Second Trimester Screening	Second trimester prenatal screening may include several blood tests, called multiple markers. These markers provide information about a woman's risk of having a baby with certain genetic conditions or birth defects. Screening is usually performed by taking a sample of the mother's blood between the 15th and 20th weeks of pregnancy (16th to 18th is ideal). The multiple markers include: Alpha-fetop…	When a woman is in the middle part of her pregnancy (between 15 and 20 weeks), she might have some blood tests. These tests are called multiple markers. They help us know if the baby might have certain health problems. One of these tests is called Alpha-fetoprotein screening (AFP). This test checks for a protein that the baby’s liver makes. This protein is in the fluid around the baby and can als…	12	7	Difficult	Average	17-18	12-13Y	329	254	0.17	0.06	0.12	0.06	0.41	0.11	17	18	44	80	14.3	7.8	11.9	5.57	12.8	7.47	10.44	5.37	12.76	6.78
16	Genetic Support Foundation	https://geneticsupportfoundation.org/pregnancy-101/#		Amniocentesis	Amniocentesis is a procedure that can be done during the second trimester of pregnancy (usually between 15 and 22 weeks). Amniocentesis involves getting some of the fluid from around the baby so that the lab can test for chromosome and genetic conditions. Because amniocentesis is an invasive procedure, there is a risk of less than 1 in 200 (or 0.5%) for complications that can lead to a miscarriag…	Amniocentesis is a test done when a woman is pregnant, usually between 15 and 22 weeks. It’s a way to check on the baby’s health. The doctor takes a little bit of the fluid from around the baby to test it. This test is a bit risky. For every 200 women who have it, one might have problems that could cause a miscarriage. But that also means that 199 out of 200 women will be just fine. The fluid tak…	13	6	very difficult	Fairly Easy	18-20	11-12Y	558	355	0.19	0.06	0.17	0.04	0.63	0.15	24	27	46	83	16.5	7.3	12.68	4.96	11.52	5.68	11.92	5.02	15.65	6.11
17	MedlinePlus	https://medlineplus.gov/lab-tests/amniocentesis-amniotic-fluid-test/		Amniocentesis	What is amniocentesis? Amniocentesis is a test done during pregnancy to diagnose certain genetic disorders, birth defects, and other conditions in an unborn baby. The test is usually done between weeks 15 and 20 of pregnancy. Amniocentesis looks at a sample of amniotic fluid. Amniotic fluid is a clear or pale yellow liquid that surrounds and protects an unborn baby throughout pregnancy. The fluid…	Amniocentesis is a special test that doctors do when a baby is still in the mom’s belly. This test is usually done between the 15th and 20th week of pregnancy. The test looks at a liquid called amniotic fluid. This liquid is like a cushion that keeps the baby safe while it grows inside the mom. This liquid has tiny cells that can tell us a lot about the baby’s health. Amniocentesis is a very impo…	11	6	Fairly difficult	Fairly Easy	16-17	11-12Y	334	249	0.2	0.06	0.05	0	0.22	0.06	23	18	51	78	13.4	7.8	9.82	5.82	11.32	6.34	9.71	5.37	8.91	6.61
18	March of Dimes	https://nacersano.marchofdimes.org/embarazo/amniocentesis.aspx		Amniocentesis	What is amniocentesis? Amniocentesis (also called "amnio") is a prenatal test in which amniotic fluid is removed from surrounding your baby in the uterus (womb). The fluid is tested to see if your baby has certain health conditions. A prenatal test is a medical test that is done during pregnancy. Talk to your healthcare professional to see if amnio is right for you. Amnio is a diagnostic test. Th…	Amniocentesis, or “amnio” for short, is a test done when a baby is still in the mom’s belly. It checks if the baby might have certain health problems. Here’s how it works: The doctor uses a special tool to look at the baby in the belly. This tool is called an ultrasound. The doctor cleans the mom’s belly with a special liquid. Using the ultrasound for guidance, the doctor puts a thin needle into …	10	6	somewhat difficult	Fairly Easy	15-16	11-12Y	487	283	0.16	0.05	0.04	0.06	0.17	0.16	30	19	57	79	12.6	7.7	9.28	5.94	9.17	5.84	9.16	4.9	10.52	7
19	Johns Hopkins Medicine	https://www.hopkinsmedicine.org/health/wellness-and-prevention/common-tests-during-pregnancy#amniocentesis		Amniocentesis	An amniocentesis involves taking a small sample of the amniotic fluid that surrounds the fetus. It is used to diagnose chromosomal disorders and open neural tube defects, such as spina bifida. Testing is available for other genetic defects and disorders depending on your family history and the availability of lab testing at the time of the procedure. Who is an ideal candidate for amniocentesis? A…	Amniocentesis is a test where doctors take a little bit of the fluid that’s around the baby in the belly. This test helps find out if the baby might have certain health problems, like spina bifida or problems with their chromosomes. Who should get this test? This test is usually given to women who are 15 to 20 weeks pregnant and might have a higher chance of having a baby with health problems. Th…	11	6	Fairly difficult	Fairly Easy	16-17	11-12Y	334	245	0.2	0.03	0.15	0.13	0.29	0.19	21	16	45	81	13.9	7.1	10.96	5.79	11.33	5.83	10.14	3.96	11.47	6.91
20	NHS	https://www.nhs.uk/conditions/amniocentesis/		Amniocentesis	Amniocentesis is a test you may be offered during pregnancy to check if your baby has a genetic or chromosomal condition, such as Down's syndrome, Edwards' syndrome or Patau's syndrome. It involves removing and testing a small sample of cells from amniotic fluid, the fluid that surrounds the baby in the womb (uterus). Amniocentesis is not offered to all pregnant women. It's only offered if there'…	Amniocentesis is a test that doctors might suggest when you’re pregnant. This test checks if your baby might have certain health conditions, like Down’s syndrome, Edwards’ syndrome, or Patau’s syndrome. The test is done by taking a small amount of fluid from around the baby in your belly. This fluid is called amniotic fluid. Not all pregnant women will have this test. It’s only suggested if there…	12	8	Difficult	Average-Slightly Difficult	17-18	13-14	541	443	0.17	0.09	0.24	0	0.39	0.14	28	29	51	74	14.1	9.5	10.99	6.72	10.98	8.3	10.35	6.79	12.66	7.78
21	MedlinePlus	https://medlineplus.gov/lab-tests/prenatal-cell-free-dna-screening/	2024-05-02	NIPT	What is a prenatal cell-free DNA (cfDNA) screening? Prenatal cell-free DNA (cfDNA) screening is a blood test for pregnant people. During pregnancy, some of the unborn baby's DNA circulates in the pregnant person's bloodstream. A cfDNA screening checks this DNA to find out if the baby is more likely to have certain conditions caused by an abnormal number of chromosomes, such as Down syndrome. Chro…	A prenatal cell-free DNA (cfDNA) screening is a special blood test for pregnant people. When a baby grows in the womb, some of its DNA gets into the mother’s blood. This test checks that DNA to see if the baby might have certain conditions. These conditions can happen when a baby has too many chromosomes, like Down syndrome. Chromosomes are tiny parts in your cells that hold your genes. Genes hav…	9	8	Slightly Difficult	Average-Slightly Difficult	14-15	13-14	599	470	0.14	0.12	0.05	0.03	0.14	0.17	42	35	69	73	10.9	9.9	7.19	6.47	8.83	8.19	8.1	7.33	7.86	7.04
22	Genetic Support Foundation	https://geneticsupportfoundation.org/pregnancy-101/#	2024-05-02	NIPT	Cell-free DNA (cfDNA) is a screening test that can be performed any time after 10 weeks of pregnancy that screens for common chromosome conditions (Down syndrome, trisomy 18, and trisomy 13), as well as sex chromosomes (XX and XY), which can also incidentally tell the sex of the baby. cfDNA has also been called non-invasive prenatal testing (NIPT). cfDNA will not tell you ‘yes’ or ‘no’ about thes…	There’s a test called cell-free DNA (cfDNA) that can be done after 10 weeks of pregnancy. This test checks for common conditions in the baby’s chromosomes, like Down syndrome, trisomy 18, and trisomy 13. It also checks the baby’s sex chromosomes (XX for girls, XY for boys), which can tell if the baby is a boy or a girl. This test doesn’t give a ‘yes’ or ‘no’ answer about these conditions. It just…	12	8	Difficult	Average-Slightly Difficult	17-18	13-14	679	499	0.16	0.11	0.04	0.07	0.64	0.16	28	32	56	77	15.8	10.3	11.49	6.38	10.05	7.53	11.16	7.44	15.64	8.25
23	clevelandclinic	https://my.clevelandclinic.org/health/diagnostics/21050-nipt-test	2024-05-02	NIPT	What is the NIPT test? NIPT stands for noninvasive prenatal testing. It’s a screening test offered during pregnancy to see if the fetus is at risk for having a chromosomal disorder like Down syndrome (trisomy 21), trisomy 18 (Edwards syndrome) and trisomy 13 (Patau syndrome). The test can also determine the sex of the fetus. It’s done by taking a sample of your blood, which also contains fragment…	What is the NIPT test? The NIPT test is a simple blood test done when you’re pregnant. It checks if the baby growing inside you might have certain health problems, like Down syndrome. It can also tell if the baby is a boy or a girl. The test looks at the baby’s DNA, which is in your blood. But remember, this test only guesses if the baby might have a problem. It doesn’t say for sure. What does th…	10	5	somewhat difficult	Fairly Easy	15-16	10-11Y	542	330	0.2	0.04	0.1	0	0.05	0.08	44	26	56	89	12.7	6.7	8.5	3.95	11.56	5.28	9.06	4.44	7.42	5.73
24	Pregnancy, Birth and Baby	https://www.pregnancybirthbaby.org.au/non-invasive-prenatal-testing-nipt	2024-05-02	NIPT	Non-invasive prenatal test (NIPT) is a very accurate screening test. Screening tests are used to see if your baby has a high chance of a genetic health condition. These conditions include Down syndrome and other chromosomal differences. The NIPT involves a simple blood test that is done in your first trimester of pregnancy. Screening tests are different to diagnostic tests. Diagnostic tests are o…	The Non-invasive prenatal test (NIPT) is a simple blood test done when you’re pregnant. This test helps us see if your baby might have certain health conditions like Down syndrome. It’s done early in your pregnancy, around 10 weeks in. This test is different from diagnostic tests. Diagnostic tests can tell for sure if there’s a problem, but they can be more invasive. When you’re pregnant, some of…	9	7	Slightly Difficult	Average	14-15	12-13Y	606	346	0.17	0.13	0	0	0.1	0	49	24	62	72	11.5	9.5	7.61	6.06	9.83	8.98	8.41	7.01	7.13	6.12
25	UT Southwestern	https://utswmed.org/medblog/prenatal-genetic-testing-nipt/	2024-05-02	NIPT	Noninvasive prenatal testing (NIPT) results, in particular, can sometimes trigger heightened concerns because the screening helps determine a baby’s risk of being born with certain chromosomal disorders. Federal guidelines have made it standard for patients to get immediate access to their health information, which can be a good thing. But lab documents are written for providers, so if a patient …	During your pregnancy's middle stage, you might have some tests to check your baby's health. These tests are called multiple markers. They look at your blood to see if your baby could have certain health issues. The tests are usually done when you're between 15 and 20 weeks pregnant (around 4 to 5 months). Here's what the tests can show: AFP screening: This checks the level of a protein in your b…	11	6	Fairly difficult	Fairly Easy	16-17	11-12Y	520	389	0.17	0.05	0.17	0.04	0.38	0.14	29	28	55	85	13.6	7.4	10.03	4.9	10.67	6.88	9.9	5.05	11.79	6.59
26	March of Dimes	https://nacersano.marchofdimes.org/embarazo/muestra-de-la-vellosidad-corionica.aspx	2024-05-02	Chorionic Villus Sampling (CVS)	What is chorionic villus sampling? Chorionic villus sampling (CVS) is a prenatal test. It is used to diagnose certain birth defects and genetic abnormalities in your baby. Genetic abnormalities are changes in the genes that the mother or father passes to the baby. These genetic changes can cause health problems for the baby. During the CVS test, your healthcare provider removes a small piece of t…	Chorionic villus sampling, or CVS, is a test done when you’re pregnant. It helps find out if your baby might have certain health problems. These problems can happen because of changes in the baby’s genes. During the CVS test, your doctor takes a small piece of tissue from the placenta, which is what feeds your baby in your womb. This sample is used to check your baby’s health. You can have the CV…	11	8	Fairly difficult	Average-Slightly Difficult	16-17	13-14	598	545	0.16	0.07	0.14	0.07	0.2	0.21	35	33	58	79	13.1	9	9.44	6.35	10.16	7.1	9.49	6	11.09	8.15
27	Corewell Health	https://www.beaumont.org/treatments/chorionic-villus-sampling	2024-05-02	Chorionic Villus Sampling (CVS)	Chorionic villus sampling (CVS) is a prenatal test that involves taking a sample of some of the placental tissue. This tissue contains the same genetic material as the fetus, and it can be tested for chromosomal abnormalities and some other genetic problems. There are other types of tests that can screen for genetic defects and disorders, and they may be offered depending on the family history an…	Chorionic villus sampling, or CVS, is a test done when a woman is pregnant. It checks if the baby might have certain health problems. This is done by taking a small piece of the placenta, which is the organ that feeds the baby in the womb. This piece has the same genes as the baby, so it can tell us a lot about the baby’s health. CVS doesn’t check for all health problems. For example, it can’t te…	13	6	very difficult	Fairly Easy	18-20	11-12Y	446	351	0.19	0.06	0.23	0.09	0.52	0.09	21	23	46	80	15.6	8.4	12.11	5.89	11.11	5.76	11.37	5.76	14.33	7.41
28	Genetic Support Foundation	https://geneticsupportfoundation.org/pregnancy-101/	2024-05-02	Chorionic Villus Sampling (CVS)	Chorionic villus sampling, or CVS, is a procedure that can be done during the first trimester of pregnancy (usually between 11 and 14 weeks). CVS involves getting some of the tissue from the placenta (the chorionic villi) so that the lab can test for chromosome and genetic conditions. Because CVS is an invasive procedure, there is a risk of less than 1 in 200 (or 0.5%) for complications that can …	Chorionic villus sampling (CVS) is a test done early in pregnancy, usually between 11 and 14 weeks. It involves taking a small piece of the placenta (the organ that feeds the baby in the womb) to check for certain health conditions in the baby. CVS is a serious test and there’s a small chance (less than 1 in 200 or 0.5%) it could cause problems that lead to a miscarriage. But, more than 99.5% of …	11	9	Fairly difficult	Slightly Difficult	16-17	14-15	580	471	0.18	0.13	0.13	0.14	0.43	0.25	30	28	58	70	14.6	11.7	9.91	7.61	9.61	7.8	10.47	8.5	12.95	10.38
29	Johns Hopkins Medicine	https://www.hopkinsmedicine.org/health/wellness-and-prevention/common-tests-during-pregnancy#cvs	2024-05-02	Chorionic Villus Sampling (CVS)	CVS is a prenatal test that involves taking a sample of some of the placental tissue. This tissue contains the same genetic material as the fetus and can be tested for chromosomal abnormalities and some other genetic problems. Testing is available for other genetic defects and disorders, depending on your family history and the availability of lab testing at the time of the procedure. Unlike amni…	CVS is a test done when a baby is still in the mom’s belly. It checks if the baby might have some health problems. The doctor takes a small piece of the placenta, which is the part that feeds the baby in the belly. This piece can tell us a lot about the baby’s health. But CVS can’t tell us about all health problems. So, if a mom has this test, she will also need a blood test when she is 16 to 18 …	12	5	Difficult	Fairly Easy	17-18	10-11Y	374	330	0.19	0.04	0.1	0	0.38	0.09	21	23	47	88	14.6	7.1	11.11	4.52	11.32	4.91	10.59	4.36	12.12	6.54
30	Pregnancy, Birth and Baby	https://www.pregnancybirthbaby.org.au/chorionic-villus-sampling-cvs	2024-05-02	Chorionic Villus Sampling (CVS)	What is chorionic villus sampling (CVS)? Chorionic villus sampling (CVS) is a diagnostic test that can be done during pregnancy. It can be done after 11 weeks of pregnancy .To do the test, a doctor will need to take a sample of cells from your placenta. This test is used to find out if your baby has a genetic disorder or chromosomal disorder, such as Down syndrome. CVS is a special diagnostic tes…	CVS is a test done by a doctor when a woman is pregnant. It’s done after 11 weeks of pregnancy. The doctor takes a small sample from the placenta, which is part of the baby’s home in the mother’s belly. This test helps to find out if the baby might have a condition like Down syndrome. Not all pregnant women get this test. It’s special and only offered if needed. The doctor might suggest this test…	8	5	average - slightly difficult	Fairly Easy	13-14	10-11Y	570	282	0.16	0.08	0.21	0.11	0.1	0	38	19	66	83	10.9	7.3	6.97	4.46	8.55	5.78	7.95	5.55	6.71	5.38
							11	6.8															52.3	79.5	13.74	8.43	10.03	5.82	11.28	6.95	9.89	5.73	10.6	7.29

## Sheet: Gemini (Bard)
Textnumber	Organisation	Website	Dateaccessed	Topics	OriginalHealthText	SimplifiedHealthText	OReadingGrade	SReadingGrade	OReadingDifficulty	SReadingDifficulty	OAgeRange	SAgeRange	ONumberofWords	SNumberofWords	OHardwords	SHardWords	OPassiveVoice	SPassiveVoice	OLongSentences	SLongSentences	OTotalSentences	STotalSentences	OFLESCH	SFLESCH	OGUNNING	SGUNNING	OFKGL	SFKGL	OCOLEMAN	SCOLEMAN	OSMOG	SSMOG	OLINSER	SLINSER	OutPut2
1	Universty of Rochester Medical Center	https://www.urmc.rochester.edu/ob-gyn/maternal-fetal-care/genetics/services.aspx	2024-05-03	Genetic Counselling and Reasons for Referral	There are many reasons that a patient or couple might be referred to Reproductive Genetics to see a genetic counselor. Sometimes it is because of something that seems quite ordinary, such as the patient being over the age of 35. Other times it is because of a known genetic disease in the family, like muscular dystrophy or cystic fibrosis. But very often it is because of a risk that has been ident…	Thinking about having a baby? A genetic counselor can help! They talk to people for many reasons: Mom will be 35 or older when the baby is born. A routine test during pregnancy shows a higher chance of a birth defect. An ultrasound shows something that might not be normal. Someone in your family has a genetic condition. You or your partner carry a gene for a genetic condition. You've had 2 or mor…	11	7	Fairly difficult	Average	16-17	12-13Y	317	195	0.23	0.15	0.14	0	0.14	0	21	18	49	64	14.7	9.9	10.14	6.97	11.42	8.43	10.59	7.36	10.45	5.92
2	CDC	https://www.cdc.gov/genomics/gtesting/genetic_counseling.htm	2024-05-03	Genetic Counselling and Reasons for Referral	What is Genetic Counseling? Genetic counseling gives you information about how genetic conditions might affect you or your family. The genetic counselor or other healthcare professional will collect your personal and family health history. They can use this information to determine how likely it is that you or your family member has a genetic condition. Based on this information, the genetic coun…	What is Genetic Counseling in Plain Language? Talking to a genetic counselor is like talking to an expert about genes and how they affect your health and your family's health. The counselor will ask you about your health and your family's health. This helps them understand your risk of having a genetic condition. Based on this information, they can talk to you about whether a genetic test might b…	13	10	very difficult	Somewhat Difficult	18-20	15-16	423	182	0.31	0.15	0.17	0.1	0.21	0.5	22	10	32	66	16.9	13.2	12.3	8.62	15.24	8.87	11.49	9.57	10.29	11.8
3	Corewell Health	https://www.beaumont.org/services/womens-services/maternity/genetic-abnormalities/reproductive-genetics-counseling	2024-05-03	Genetic Counselling and Reasons for Referral	Reproductive genetics focuses on reproductive and some fertility issues that can affect families, such as genetic and chromosomal abnormalities that can increase risks to biological children, a family history of genetic abnormalities, reproductive loss, and multiple miscarriages. Reproductive Genetics Program helps potential parents understand and assess the risk of having a child with a genetic …	Having a baby can be exciting, but sometimes there can be worries about genes and chromosomes. These are the tiny things that make you, you! Reproductive genetics helps families understand these things. Here's what you need to know: Thinking about having a baby? We can help you understand the risk of your child having a certain condition. Worried about passing on a condition in your family? We of…	13	8	very difficult	Average-Slightly difficult	18-20	13-14	386	249	0.28	0.17	0.05	0.17	0.28	0	25	24	36	68	16.8	10.4	12.08	6.37	14.15	8.91	11.85	7.6	11.88	5.81
4	Johns Hopkins Medicine	https://www.hopkinsmedicine.org/gynecology-obstetrics/specialty-areas/maternal-fetal-medicine/services/genetic-counseling-prenatal-diagnosis-treatment-center	2024-05-03	Genetic Counselling and Reasons for Referral	Prenatal or preconception genetic counseling is appropriate for: Pregnant individuals 35 and over. Pregnant individuals who have had abnormal results from prenatal screening tests, such as ultrasound and bloodwork. Pregnant individuals concerned about an exposure, such as medications or infections, during pregnancy. Pregnant individuals who may need an in utero intervention (such as fetoscopic sp…	Talk to a Gene Expert Before Pregnancy: Who Should Do This? Thinking about getting pregnant? A gene expert, called a genetic counselor, can help! Here are some reasons to talk to one: You're 35 or older. You had unusual results from pregnancy tests. You're worried about something you were exposed to during pregnancy, like medicine or an infection. Your baby might need treatment before birth. Some…	13	8	very difficult	Average-Slightly difficult	18-20	13-14	411	211	0.32	0.15	0.08	0	0.16	0	25	24	28	67	17.5	9	12.53	6.13	15.84	10.12	11.57	6.65	10.41	4.63
5	MedlinePlus	https://medlineplus.gov/ency/patientinstructions/000510.htm	2024-05-03	Genetic Counselling and Reasons for Referral	What is Prenatal Genetic Counseling? Prenatal genetic counseling is the process where parents can learn more about: How likely it will be that their child would have a genetic disorder What tests can check for genetic defects or disorders Deciding whether or not you would like to have these tests Couples who want to have a baby can have tests before they get pregnant. Health care providers can al…	Thinking about your baby's health? A counselor can help! Are you thinking about getting pregnant? A genetic counselor can talk to you about your baby's health. What can a counselor tell me? A counselor can tell you how likely it is your baby might have a special health condition. They can explain different tests you can take to learn more. You can decide if you want these tests. Who might want to…	9	7	Slightly Difficult	Average	14-15	12-13Y	335	178	0.18	0.14	0	0	0.07	0.06	21	18	58	67	11.5	9.3	8.1	6.36	10.48	9.09	8.5	6.85	7.05	5.28
6	Johns Hopkins Medicine	https://www.hopkinsmedicine.org/health/wellness-and-prevention/common-tests-during-pregnancy#first	2024-05-03	First Trimester Screening	First Trimester Prenatal Screening Tests First trimester screening is a combination of fetal ultrasound and maternal blood testing. This screening process can help determine the risk of the fetus having certain birth defects. Screening tests may be used alone or with other tests. First trimester screening includes: Ultrasound for fetal nuchal translucency. Nuchal translucency screening uses an ul…	Thinking about getting pregnant? There's a test you can get in your first trimester (the first 3 months) to see if your baby has a higher chance of certain birth defects, like Down syndrome. It's called a first trimester screening. The test is two parts: Ultrasound: This is a picture of your baby using sound waves. The doctor will look at the back of your baby's neck to see if there's extra fluid…	12	7	Difficult	Average	17-18	12-13Y	252	161	0.24	0.04	0.17	0	0.17	0.2	18	10	39	83	14.8	7.9	11.36	5.71	14.78	6.65	10.51	4.79	10.17	7.55
7	Stanford Medicine	https://www.stanfordchildrens.org/en/topic/default?id=first-trimester-screening-90-P08568	2024-05-03	First Trimester Screening	What is first trimester screening? First trimester screening combines fetal ultrasound and blood tests for the mother. It’s done during the first trimester of pregnancy, during weeks 1 to 12 or 13. It can help find out the risk of the baby having certain birth defects. This includes chromosome defects such as Down syndrome (trisomy 21), or trisomy 18 or 13. First trimester screening may include: …	First Trimester Check-Up for Your Baby Early Check-Up: During your first few months of pregnancy (weeks 1 to 13), your doctor might recommend a special check-up for your baby. This check-up is called first trimester screening. What it Does: This check-up helps see if your baby might have certain birth problems. These problems can be related to chromosomes, like Down syndrome. The Check-Up Include…	9	5	Slightly Difficult	Fairly Easy	14-15	10-11Y	396	273	0.15	0.07	0.06	0.11	0.03	0	34	19	67	87	10.4	6.7	6.83	3.65	9.94	6.49	7.75	5.14	6.4	4.65
8	Children's hospital of Philadephia	https://www.chop.edu/conditions-diseases/first-trimester-screening	2024-05-03	First Trimester Screening	What is first trimester screening? First trimester screening is a combination of fetal ultrasound and maternal blood testing performed during the first trimester of pregnancy. This screening process can help to determine the risk of the fetus having certain birth defects. There are three parts of first trimester screening: Ultrasound test for fetal nuchal translucency (NT) Nuchal translucency scr…	First Trimester Check-Up for Your Baby: What to Know Early Check on Your Growing Baby During your first trimester (first 3 months) of pregnancy, your doctor might recommend a check-up for your baby. This check-up helps see if there's a higher chance of your baby having certain birth defects. Two Parts of the Check-Up: Picture of Your Baby (Ultrasound): This uses sound waves to create a picture of…	13	6	very difficult	Fairly Easy	18-20	11-12Y	355	221	0.24	0.06	0.06	0	0.32	0.05	17	13	40	82	15.5	6.8	11.71	4.52	14	7.2	11.18	4.96	11.68	5.15
9	Corewell Health	https://www.beaumont.org/treatments/first-trimester-tests-screenings	2024-05-03	First Trimester Screening	First trimester screening is a combination of fetal ultrasound and maternal blood testing performed during the first trimester of pregnancy. This screening process can help determine the risk of the fetus having certain birth defects. Screening tests may be used alone or in combination with other tests. There are three parts of first trimester screening: Ultrasound test for fetal nuchal transluce…	Early Pregnancy Check-Up: See How Your Baby's Doing! What is it? This is a special check-up done in the first few months of pregnancy (weeks 10-14) to see how your baby might be developing. It's like a double check for your baby's health! What does it involve? Ultrasound: This uses sound waves to create a picture of your baby. The doctor will look at the back of your baby's neck to see if there's…	13	5	very difficult	Fairly Easy	18-20	10-11Y	346	194	0.22	0.04	0.11	0	0.22	0.19	18	16	41	88	16.1	6.3	12.37	4.04	13.96	6.37	11.81	4.2	13.64	5.44
10	Genetic Support Foundation	https://geneticsupportfoundation.org/pregnancy-101/#	2024-05-03	First Trimester screening	First trimester screening (FTS) is a test that can give more information on the chances that a pregnancy has Down syndrome (trisomy 21) and trisomy 18 (some labs also offer screening for trisomy 13). FTS is generally performed between 11 and 14 weeks of the pregnancy, and is made up of two parts: a blood draw from mom and an ultrasound. The blood draw measures two proteins that are in mom’s blood…	Early Pregnancy Check: Find Out More About Your Baby There's a test you can get around weeks 11 to 14 of pregnancy to learn more about chances for Down syndrome and another condition called trisomy 18. This test is called a First Trimester Check. The check has two parts: Blood test: A small amount of your blood is taken to measure 2 special pregnancy hormones. Ultrasound: This uses sound waves to…	12	7	Difficult	average	17-18	12-13Y	473	274	0.14	0.09	0.2	0	0.55	0.23	20	16	59	80	14.9	8.2	10.95	5.2	10.1	7.7	10.46	6	14.63	6.02
11	Johns Hopkins Medicine	https://www.hopkinsmedicine.org/health/wellness-and-prevention/common-tests-during-pregnancy#first	2024-05-03	Second Trimester Screening	Second trimester prenatal screening may include several blood tests called multiple markers. These markers provide information about your potential risk of having a baby with certain genetic conditions or birth defects. Screening is usually done by taking a sample of your blood between 15 and 20 weeks of pregnancy (16 to 18 weeks is ideal). The multiple markers include: AFP screening. Also called…	Pregnancy Check in the Middle Months: Learning More About Your Baby There's a test you can get around months 4 and 5 of pregnancy to learn more about chances for birth defects. This test is called a Second Trimester Check. The check involves taking a small blood sample to measure different things in your blood. These measurements are called "markers" and they help doctors see if there's a higher …	10	8	somewhat difficult	Average-Slightly difficult	15-16	13-14	353	221	0.17	0.07	0.14	0	0.1	0.13	23	13	53	75	11.4	8.2	8.79	6.24	11.28	8.58	8.29	5.83	6.8	6.72
12	Genetic Support Foundation	https://geneticsupportfoundation.org/pregnancy-101/	2024-05-03	Second Trimester Screening	Second trimester screening (STS), also called quad screen or triple screen, is a test that can tell the chances that a pregnancy has Down syndrome (trisomy 21), trisomy 18, and open neural tube defects (ONTDs). STS is generally done between 15 and 22 weeks of the pregnancy, and consists of a blood draw taken from mom. The triple screen measures three hormones and proteins that are in mom’s blood …	The second trimester screening, also called quad or triple screen, is a simple blood test done around mid-pregnancy (between 15 and 22 weeks). It checks the chances of 3 things: Down syndrome, trisomy 18, and birth defects of the baby's spine and brain (called open neural tube defects). Here's how it works: The doctor takes a blood sample from the mom. They look at the levels of certain things in…	10	7	somewhat difficult	average	15-16	12-13Y	553	306	0.13	0.05	0.11	0.1	0.31	0.1	29	20	65	82	12.7	8.1	8.94	5.61	9.23	6.98	9.13	5.28	11.57	7.13
13	Stanford Medicine	https://www.stanfordchildrens.org/en/topic/default?id=second-trimester-prenatal-screening-tests-90-P08956	2024-05-03	Second Trimester Screening	Second trimester prenatal screening may include several blood tests, called multiple markers. These markers provide information about a woman's risk of having a baby with certain genetic conditions or birth defects. Screening is usually done by taking a sample of the mother's blood between the 15th and 20th weeks of pregnancy (16th to 18th is ideal). The multiple markers include: Alpha-fetoprotei…	In the middle months of your pregnancy (around 4 to 5 months), you might have a blood test to check for certain birth problems. This test isn't perfect, but it can help doctors know if more testing is needed. Here's the basic idea: Blood draw: A quick pinch in your arm to get a blood sample. Markers: These are substances in your blood that can give clues about your baby's health. High or low mark…	9	7	Slightly Difficult	Average	14-15	12-13Y	381	223	0.17	0.06	0.09	0	0.19	0.07	23	15	54	81	11.1	7.9	8.75	5.66	10.94	7.28	8.22	5.43	7.3	7.17
14	PRENATAL SCREENING ONTARIO	https://www.prenatalscreeningontario.ca/en/pso/prenatal-screening-options/maternal-serum-screen-mss.aspx	2024-05-15	Second Trimester Screening	Second Trimester Screening (STS) You can have OHIP-funded Second Trimester Screening (STS) in the second trimester of pregnancy. There is no risk to the pregnancy because it is done through blood work. This testing can tell you the chance for having a baby with trisomy 21 (Down syndrome) or trisomy 18 (Edwards syndrome). This screening can be done if you are not able to get enhanced First Trimest…	Pregnancy Test in the Middle Months (Second Trimester Screening) This is a simple test you can get in the middle months of your pregnancy to see the chances of your baby having Down syndrome or Edwards syndrome. These are conditions where there are extra chromosomes in the baby's cells. How to get the test: Talk to your doctor, nurse, or midwife. They can order the test if you want it. The test i…	8	6	Average-Slightly Difficult	Fairly Easy	13-14	11-12Y	436	261	0.12	0.08	0.16	0	0.12	0.14	25	17	73	83	9.9	7.8	6.25	4.68	8.37	6.96	7.3	5.75	6.72	5.75
15	Corewell Health	https://www.beaumont.org/treatments/second-trimester-tests-and-screenings	2024-05-03	Second Trimester Screening	Second trimester prenatal screening may include several blood tests, called multiple markers. These markers provide information about a woman's risk of having a baby with certain genetic conditions or birth defects. Screening is usually performed by taking a sample of the mother's blood between the 15th and 20th weeks of pregnancy (16th to 18th is ideal). The multiple markers include: Alpha-fetop…	In the middle months of your pregnancy (around 4 to 5 months), you might get a blood test to check for some things. This test isn't perfect, but it can help doctors see if there's a chance your baby might have certain problems. Here's the basic idea: Blood draw: They take a little bit of your blood to look at different things. Markers: These are clues in your blood that might show a higher chance…	12	9	Difficult	Somewhat Difficult	17-18	14-15	329	202	0.17	0.08	0.12	0.1	0.41	0.4	17	10	44	76	14.3	11.2	11.9	7.65	12.8	8.47	10.44	7.46	12.76	11.55
16	Genetic Support Foundation	https://geneticsupportfoundation.org/pregnancy-101/#	2024-05-03	Amniocentesis	Amniocentesis is a procedure that can be done during the second trimester of pregnancy (usually between 15 and 22 weeks). Amniocentesis involves getting some of the fluid from around the baby so that the lab can test for chromosome and genetic conditions. Because amniocentesis is an invasive procedure, there is a risk of less than 1 in 200 (or 0.5%) for complications that can lead to a miscarriag…	The amnio test is a way to check the health of your baby during pregnancy. It's usually done between 4 and 5 months. The test involves taking a small sample of fluid from around the baby. This fluid is then sent to a lab for testing. The amnio test can check for many things, but not everything. It can check for chromosome problems, like Down syndrome. It can also check for some other genetic cond…	13	7	very difficult	Average	18-20	12-13Y	558	244	0.19	0.12	0.17	0	0.63	0.05	24	19	46	73	16.5	9.6	12.68	6.2	11.52	7.05	11.92	7.06	15.65	6.68
17	MedlinePlus	https://medlineplus.gov/lab-tests/amniocentesis-amniotic-fluid-test/	2024-05-03	Amniocentesis	What is amniocentesis? Amniocentesis is a test done during pregnancy to diagnose certain genetic disorders, birth defects, and other conditions in an unborn baby. The test is usually done between weeks 15 and 20 of pregnancy. Amniocentesis looks at a sample of amniotic fluid. Amniotic fluid is a clear or pale yellow liquid that surrounds and protects an unborn baby throughout pregnancy. The fluid…	Amniocentesis: A Pregnancy Test Explained Simply Are you pregnant and wondering about your baby's health? An amniocentesis is a test that can help. It checks for certain problems your baby might have. Here's the breakdown: What it does: This test looks at a little bit of fluid that surrounds your baby during pregnancy. This fluid has cells that doctors can use to see if there are any health conce…	11	6	Fairly difficult	Fairly Easy	16-17	11-12Y	334	226	0.2	0.08	0.05	0	0.22	0	23	17	51	79	13.4	7.3	9.82	4.95	11.32	7.26	9.71	5.46	8.91	5.12
18	March of Dimes	https://nacersano.marchofdimes.org/embarazo/amniocentesis.aspx	2024-05-03	Amniocentesis	What is amniocentesis? Amniocentesis (also called "amnio") is a prenatal test in which amniotic fluid is removed from surrounding your baby in the uterus (womb). The fluid is tested to see if your baby has certain health conditions. A prenatal test is a medical test that is done during pregnancy. Talk to your healthcare professional to see if amnio is right for you. Amnio is a diagnostic test. Th…	Are you pregnant? This test, called an amnio for short, can check for certain health problems in your baby. What is it? A doctor takes a tiny bit of fluid from around your baby in the womb. This fluid has cells that can be tested for problems. Why might I need it? This test is done if a different test showed a higher chance of your baby having a health issue. It can check for things like Down syn…	10	4	somewhat difficult	Easy	15-16	9-10Y	487	189	0.16	0.05	0.04	0.06	0.17	0	30	19	57	86	12.6	5.7	9.28	3.77	9.17	4.96	9.16	4.14	10.52	4.37
19	Johns Hopkins Medicine	https://www.hopkinsmedicine.org/health/wellness-and-prevention/common-tests-during-pregnancy#amniocentesis	2024-05-03	Amniocentesis	An amniocentesis involves taking a small sample of the amniotic fluid that surrounds the fetus. It is used to diagnose chromosomal disorders and open neural tube defects, such as spina bifida. Testing is available for other genetic defects and disorders depending on your family history and the availability of lab testing at the time of the procedure. Who is an ideal candidate for amniocentesis? A…	An amniocentesis is a test done during pregnancy. It checks for problems with the baby's genes or spinal cord. A thin needle is used to take a small amount of fluid from around the baby. This fluid has cells with the baby's genes. Who gets this test? This test is usually done for women who: Are 35 or older when they deliver the baby Have a family history of birth defects Had a previous pregnancy …	11	4	Fairly difficult	Easy	16-17	9-10Y	334	181	0.2	0.08	0.15	0.06	0.29	0	21	17	45	85	13.9	6.2	10.96	3.46	11.33	4.35	10.14	4.76	11.47	3.61
20	NHS	https://www.nhs.uk/conditions/amniocentesis/	2024-05-03	Amniocentesis	Amniocentesis is a test you may be offered during pregnancy to check if your baby has a genetic or chromosomal condition, such as Down's syndrome, Edwards' syndrome or Patau's syndrome. It involves removing and testing a small sample of cells from amniotic fluid, the fluid that surrounds the baby in the womb (uterus). Amniocentesis is not offered to all pregnant women. It's only offered if there'…	Pregnancy Test: Checking Your Baby's Health There's a special test called amniocentesis that some moms are offered during pregnancy. This test checks if your baby has certain conditions like Down syndrome. Not everyone gets this test. Doctors only recommend it if there's a higher chance your baby might have a genetic condition. Here are some reasons why: Another pregnancy test showed a possibilit…	12	7	Difficult	Average	17-18	12-13Y	541	334	0.17	0.12	0.24	0	0.39	0	28	28	51	71	14.1	9.3	10.99	6.27	10.98	8.9	10.35	6.99	12.66	6.23
21	MedlinePlus	https://medlineplus.gov/lab-tests/prenatal-cell-free-dna-screening/	2024-05-03	NIPT	What is a prenatal cell-free DNA (cfDNA) screening? Prenatal cell-free DNA (cfDNA) screening is a blood test for pregnant people. During pregnancy, some of the unborn baby's DNA circulates in the pregnant person's bloodstream. A cfDNA screening checks this DNA to find out if the baby is more likely to have certain conditions caused by an abnormal number of chromosomes, such as Down syndrome. Chro…	During pregnancy, a simple blood test can check for certain problems with your baby's genes. This test is called a cell-free DNA (cfDNA) screening. Your baby's genes travel in your blood a little bit. The test looks at these genes to see if there might be an extra copy of a chromosome. An extra chromosome can cause problems like Down syndrome. Here's the key thing: This test can't for sure say if…	9	6	Slightly Difficult	Fairly Easy	14-15	11-12Y	599	174	0.14	0.07	0.05	0	0.14	0.07	42	15	69	85	10.9	7.2	7.19	4.26	8.83	6.35	8.1	5.23	7.86	5.5
22	Genetic Support Foundation	https://geneticsupportfoundation.org/pregnancy-101/#	2024-05-03	NIPT	Cell-free DNA (cfDNA) is a screening test that can be performed any time after 10 weeks of pregnancy that screens for common chromosome conditions (Down syndrome, trisomy 18, and trisomy 13), as well as sex chromosomes (XX and XY), which can also incidentally tell the sex of the baby. cfDNA has also been called non-invasive prenatal testing (NIPT). cfDNA will not tell you ‘yes’ or ‘no’ about thes…	A blood test called cfDNA can be done after 10 weeks of pregnancy. This test checks for common problems with chromosomes in the baby, like Down syndrome. It can also tell the sex of the baby, like boy or girl. The cfDNA test won't give you a definite answer, but it can show a higher or lower chance of these problems. If the test shows a higher chance, a doctor might suggest another test to be sur…	12	7	Difficult	Average	17-18	12-13Y	679	350	0.16	0.07	0.04	0.05	0.64	0.08	28	24	56	81	15.8	8.3	11.49	5.54	10.05	6.7	11.16	5.77	15.64	7.15
23	clevelandclinic	https://my.clevelandclinic.org/health/diagnostics/21050-nipt-test	2024-05-03	NIPT	What is the NIPT test? NIPT stands for noninvasive prenatal testing. It’s a screening test offered during pregnancy to see if the fetus is at risk for having a chromosomal disorder like Down syndrome (trisomy 21), trisomy 18 (Edwards syndrome) and trisomy 13 (Patau syndrome). The test can also determine the sex of the fetus. It’s done by taking a sample of your blood, which also contains fragment…	The NIPT test: A simple blood test during pregnancy What is it? The NIPT test is a quick and easy blood test you can get while pregnant. It checks to see if your baby might have certain birth problems. What problems does it check for? The most common problems the test looks for are Down syndrome, Edwards syndrome, and Patau syndrome. These can all happen when a baby has an extra chromosome. How d…	10	4	somewhat difficult	Easy	15-16	9-10Y	542	211	0.2	0.03	0.1	0	0.05	0	44	19	56	90	12.7	5.4	8.5	3.45	11.56	5.11	9.06	3.46	7.42	4.82
24	Pregnancy, Birth and Baby	https://www.pregnancybirthbaby.org.au/non-invasive-prenatal-testing-nipt	2024-05-03	NIPT	Non-invasive prenatal test (NIPT) is a very accurate screening test. Screening tests are used to see if your baby has a high chance of a genetic health condition. These conditions include Down syndrome and other chromosomal differences. The NIPT involves a simple blood test that is done in your first trimester of pregnancy. Screening tests are different to diagnostic tests. Diagnostic tests are o…	Your Baby's Health: A Simple Blood Test What is a NIPT test? A NIPT test is a simple blood test done early in pregnancy (around 10 weeks). It checks for certain conditions in your baby's genes. It's very accurate for Down syndrome, but doesn't test for everything. What does it look for? Down syndrome (Trisomy 21) Other conditions caused by extra chromosomes (Edwards & Patau syndromes) Some labs c…	9	5	Slightly Difficult	Fairly Easy	14-15	10-11Y	606	217	0.17	0.08	0	0	0.1	0	49	18	62	82	11.5	6.8	7.61	4.03	9.83	6.48	8.41	5.15	7.13	4.15
25	UT Southwestern	https://utswmed.org/medblog/prenatal-genetic-testing-nipt/	2024-05-03	NIPT	Noninvasive prenatal testing (NIPT) results, in particular, can sometimes trigger heightened concerns because the screening helps determine a baby’s risk of being born with certain chromosomal disorders. Federal guidelines have made it standard for patients to get immediate access to their health information, which can be a good thing. But lab documents are written for providers, so if a patient …	The NIPT test is a blood test for pregnant women. It checks for a chance of certain birth problems in your baby. It's a good test, but the results can sometimes be confusing. Here's what you need to know: The test checks for a chance of problems, not for sure if there is a problem. If you see confusing words like "low fetal fraction" in your test results, don't panic! Talk to your doctor about wh…	11	5	Fairly difficult	Fairly Easy	16-17	10-11Y	520	197	0.17	0.05	0.17	0	0.38	0	29	17	55	87	13.6	6.3	10.03	4.02	10.67	5.82	9.9	4.33	11.79	5.26
26	March of Dimes	https://nacersano.marchofdimes.org/embarazo/muestra-de-la-vellosidad-corionica.aspx	2024-05-03	Chorionic Villus Sampling (CVS)	What is chorionic villus sampling? Chorionic villus sampling (CVS) is a prenatal test. It is used to diagnose certain birth defects and genetic abnormalities in your baby. Genetic abnormalities are changes in the genes that the mother or father passes to the baby. These genetic changes can cause health problems for the baby. During the CVS test, your healthcare provider removes a small piece of t…	Chorionic Villus Sampling (CVS): A Pregnancy Test Explained Simply What is a CVS test? A CVS test is a special test done early in pregnancy (around 10-13 weeks) to check for birth defects or genetic problems in your baby. It's like taking a tiny sample to see if your baby is healthy. Why might I need a CVS test? There are a few reasons your doctor might talk to you about a CVS test: Age: If you'r…	11	7	Fairly difficult	Average	16-17	12-13Y	598	350	0.16	10	0.14	9	0.2	8	35	24	58	74	13.1	9.5	9.44	6.52	10.16	7.57	9.49	6.85	11.09	7.48
27	Corewell Health	https://www.beaumont.org/treatments/chorionic-villus-sampling	2024-05-03	Chorionic Villus Sampling (CVS)	Chorionic villus sampling (CVS) is a prenatal test that involves taking a sample of some of the placental tissue. This tissue contains the same genetic material as the fetus, and it can be tested for chromosomal abnormalities and some other genetic problems. There are other types of tests that can screen for genetic defects and disorders, and they may be offered depending on the family history an…	There's a test called CVS that can check for problems with your baby's genes. It's done early in pregnancy, usually between 10 and 12 weeks. During the test, a doctor takes a small sample of tissue from the placenta, the feeding sac for your baby. This tissue has the same genes as your baby. The doctor can take the sample in two ways: Through the vagina: A thin tube with a light is used to see in…	13	7	very difficult	Average	18-20	12-13Y	446	222	0.19	0.07	0.23	0.15	0.52	0.07	21	14	46	78	15.6	8.9	12.11	6.33	11.11	6.54	11.37	6	14.33	7.86
28	Genetic Support Foundation	https://geneticsupportfoundation.org/pregnancy-101/	2024-05-03	Chorionic Villus Sampling (CVS)	Chorionic villus sampling, or CVS, is a procedure that can be done during the first trimester of pregnancy (usually between 11 and 14 weeks). CVS involves getting some of the tissue from the placenta (the chorionic villi) so that the lab can test for chromosome and genetic conditions. Because CVS is an invasive procedure, there is a risk of less than 1 in 200 (or 0.5%) for complications that can …	What is CVS? CVS stands for Chorionic Villus Sampling. It's a test done early in pregnancy (around weeks 11-14) to check for birth problems in your baby. Doctors take a small piece of tissue from the placenta, the feeding sac for your baby. This tissue is then tested for chromosome and other genetic conditions. Is it safe? CVS is a safe test, but there's a small chance (less than 1 in 200) of mis…	11	6	Fairly difficult	Fairly Easy	16-17	11-12Y	580	306	0.18	0.1	0.13	0.04	0.43	0.07	30	24	58	82	14.6	7.9	9.91	4.41	9.61	6.59	10.47	6.1	12.95	5.22
29	Johns Hopkins Medicine	https://www.hopkinsmedicine.org/health/wellness-and-prevention/common-tests-during-pregnancy#cvs	2024-05-03	Chorionic Villus Sampling (CVS)	CVS is a prenatal test that involves taking a sample of some of the placental tissue. This tissue contains the same genetic material as the fetus and can be tested for chromosomal abnormalities and some other genetic problems. Testing is available for other genetic defects and disorders, depending on your family history and the availability of lab testing at the time of the procedure. Unlike amni…	CVS is a test done early in pregnancy to check for problems with the baby's genes. It's like taking a tiny sample of the lining of the womb (placenta) where the baby gets its food. This lining has the same genes as the baby, so doctors can test it for problems. Who gets this test? This test is usually done for women who: Have a family history of a birth defect Are at higher risk for having a baby…	12	5	Difficult	Fairly Easy	17-18	10-11Y	374	218	0.19	7	0.1	0	0.38	0	21	16	47	85	14.6	6.7	11.11	3.99	11.32	5.38	10.59	5.02	12.12	4.79
30	Pregnancy, Birth and Baby	https://www.pregnancybirthbaby.org.au/chorionic-villus-sampling-cvs	2024-05-03	Chorionic Villus Sampling (CVS)	What is chorionic villus sampling (CVS)? Chorionic villus sampling (CVS) is a diagnostic test that can be done during pregnancy. It can be done after 11 weeks of pregnancy .To do the test, a doctor will need to take a sample of cells from your placenta. This test is used to find out if your baby has a genetic disorder or chromosomal disorder, such as Down syndrome. CVS is a special diagnostic tes…	What is CVS? CVS is a test done during pregnancy to check for problems with your baby's genes. It can be done after 11 weeks. During the test, a doctor takes a small piece of tissue from your placenta, the organ that feeds your baby. This test helps find out if your baby has a birth defect, like Down syndrome. Why might I get this test? You had a test that showed a higher chance of a problem. You…	8	5	average - slightly difficult	Fairly Easy	13-14	10-11Y	570	286	0.16	0.05	0.21	0.11	0.1	0	38	28	66	87	10.9	6	6.97	3.66	8.55	5.5	7.95	4.44	6.71	4.52
Mean							11	6.4															52.03	79.13	13.74	8.06	10.03	5.27	11.28	7.04	9.89	5.78	10.6	6.11

## Sheet: GPT-4
Textnumber	Organisation	Website	Dateaccessed	Topics	OriginalHealthText	SimplifiedHealthText	OReadingGrade	SReadingGrade	OReadingDifficulty	SReadingDifficulty	OAgeRange	SAgeRange	ONumberofWords	SNumberofWords	OHardwords	SHardWords	OPassiveVoice	SPassiveVoice	OLongSentences	SLongSentences	OTotalSentences	STotalSentences	OFLESCH	SFLESCH	OGUNNING	SGUNNING	OFKGL	SFKGL	OCOLEMAN	SCOLEMAN	OSMOG	SSMOG	OLINSER	SLINSER
1	Universty of Rochester Medical Center	https://www.urmc.rochester.edu/ob-gyn/maternal-fetal-care/genetics/services.aspx	2024-05-15	Genetic Counselling and Reasons for Referral	There are many reasons that a patient or couple might be referred to Reproductive Genetics to see a genetic counselor. Sometimes it is because of something that seems quite ordinary, such as the patient being over the age of 35. Other times it is because of a known genetic disease in the family, like muscular dystrophy or cystic fibrosis. But very often it is because of a risk that has been ident…	There are many reasons why a patient or couple might go to Reproductive Genetics to see a genetic counselor. Here are some common reasons: The mother is 35 years or older. Positive results from a prenatal screening test. An ultrasound shows a higher chance of birth defects. The patient is a healthy carrier of a genetic disease. Positive results from diagnostic tests like amniocentesis. Exposure t…	11	10	Fairly difficult	somewhat difficult	16-17	15-16	317	174	0.23	0.25	0.14	0	0.14	0	21	18	49	44	14.7	13.3	10.14	9.47	11.42	12.02	10.59	9.02	10.45	6.17
2	CDC	https://www.cdc.gov/genomics/gtesting/genetic_counseling.htm	2024-05-15	Genetic Counselling and Reasons for Referral	What is Genetic Counseling? Genetic counseling gives you information about how genetic conditions might affect you or your family. The genetic counselor or other healthcare professional will collect your personal and family health history. They can use this information to determine how likely it is that you or your family member has a genetic condition. Based on this information, the genetic coun…	What is Genetic Counseling? Genetic counseling helps you understand how genetic conditions might affect you or your family. A genetic counselor or healthcare professional will look at your personal and family health history. They use this information to see if you or a family member might have a genetic condition. The genetic counselor can then help you decide if a genetic test is a good idea. Wh…	13	11	very difficult	fairly Difficult	18-20	16-17	423	304	0.31	0.27	0.17	0	0.21	0.04	22	23	32	49	16.9	14.7	12.3	9.18	15.24	12.23	11.49	9.83	10.29	7.21
3	Corewell Health	https://www.beaumont.org/services/womens-services/maternity/genetic-abnormalities/reproductive-genetics-counseling	2024-05-15	Genetic Counselling and Reasons for Referral	Reproductive genetics focuses on reproductive and some fertility issues that can affect families, such as genetic and chromosomal abnormalities that can increase risks to biological children, a family history of genetic abnormalities, reproductive loss, and multiple miscarriages. Reproductive Genetics Program helps potential parents understand and assess the risk of having a child with a genetic …	Reproductive genetics looks at problems with having babies that can affect families. These problems include genetic issues that can increase risks for children, family history of genetic problems, pregnancy loss, and multiple miscarriages. The Reproductive Genetics Program helps parents understand the risks of having a child with genetic problems. We help families worried about passing on genetic…	13	12	very difficult	difficult	18-20	17-18	386	237	0.28	0.26	0.05	0	0.28	0.1	25	20	36	38	16.8	14.9	12.08	10.84	14.15	14.72	11.85	10.07	11.88	7.88
4	Johns Hopkins Medicine	https://www.hopkinsmedicine.org/gynecology-obstetrics/specialty-areas/maternal-fetal-medicine/services/genetic-counseling-prenatal-diagnosis-treatment-center	2024-05-15	Genetic Counselling and Reasons for Referral	Prenatal or preconception genetic counseling is appropriate for: Pregnant individuals 35 and over. Pregnant individuals who have had abnormal results from prenatal screening tests, such as ultrasound and bloodwork. Pregnant individuals concerned about an exposure, such as medications or infections, during pregnancy. Pregnant individuals who may need an in utero intervention (such as fetoscopic sp…	Prenatal or Preconception Genetic Counseling Who should consider it? Pregnant individuals aged 35 and over. Pregnant individuals with abnormal prenatal test results (like ultrasound or blood tests). Pregnant individuals worried about exposures (like medications or infections) during pregnancy. Pregnant individuals who might need in-utero surgery (like spina bifida repair). Couples or pregnant ind…	13	11	very difficult	fairly Difficult	18-20	16-17	411	295	0.32	0.3	0.08	0.08	0.16	0.03	25	25	28	36	17.5	15	12.53	10.43	15.84	14.55	11.57	9.27	10.41	5.85
5	MedlinePlus	https://medlineplus.gov/ency/patientinstructions/000510.htm	2024-05-15	Genetic Counselling and Reasons for Referral	What is Prenatal Genetic Counseling? Prenatal genetic counseling is the process where parents can learn more about: How likely it will be that their child would have a genetic disorder What tests can check for genetic defects or disorders Deciding whether or not you would like to have these tests Couples who want to have a baby can have tests before they get pregnant. Health care providers can al…	What is Prenatal Genetic Counseling? Prenatal genetic counseling helps parents learn about: The chances their child might have a genetic disorder. Tests that can check for genetic problems. Deciding whether or not to have these tests. Couples wanting to have a baby can get tested before pregnancy. Healthcare providers can also test a fetus (unborn baby) for genetic disorders like cystic fibrosis …	9	11	Slightly Difficult	fairly Difficult	14-15	16-17	335	246	0.18	0.22	0	0	0.07	0	21	21	58	48	11.5	13.1	8.1	9.46	10.48	12.46	8.5	9.34	7.05	7.38
6	Johns Hopkins Medicine	https://www.hopkinsmedicine.org/health/wellness-and-prevention/common-tests-during-pregnancy#first	2024-05-15	First Trimester Screening	First Trimester Prenatal Screening Tests First trimester screening is a combination of fetal ultrasound and maternal blood testing. This screening process can help determine the risk of the fetus having certain birth defects. Screening tests may be used alone or with other tests. First trimester screening includes: Ultrasound for fetal nuchal translucency. Nuchal translucency screening uses an ul…	First Trimester Pregnancy Tests During the first three months of pregnancy, there are special tests to check the baby’s health. These tests can tell if there is a higher risk of the baby having certain health problems. The tests include an ultrasound and blood tests for the mother. Types of Tests: Ultrasound for Nuchal Translucency: This test looks at the back of the baby’s neck using an ultrasou…	12	7	Difficult	average	17-18	12-13 Y	252	241	0.24	0.14	0.17	0	0.17	0.04	18	16	39	68	14.8	9.3	11.36	5.99	14.78	9.43	10.51	6.82	10.17	5.08
7	Stanford Medicine	https://www.stanfordchildrens.org/en/topic/default?id=first-trimester-screening-90-P08568	2024-05-15	First Trimester Screening	What is first trimester screening? First trimester screening combines fetal ultrasound and blood tests for the mother. It’s done during the first trimester of pregnancy, during weeks 1 to 12 or 13. It can help find out the risk of the baby having certain birth defects. This includes chromosome defects such as Down syndrome (trisomy 21), or trisomy 18 or 13. First trimester screening may include: …	What is First Trimester Screening? First trimester screening checks the baby’s health in the first 12-13 weeks of pregnancy. It uses two main tests: an ultrasound and a blood test. Why is it done? The screening helps find out if the baby might have certain birth defects, like Down syndrome. What does it include? Ultrasound Test Nuchal Translucency (NT) Test: This uses an ultrasound to look at the…	9	6	Slightly Difficult	Fairly easy	14-15	11-12Y	396	311	0.15	0.12	0.06	0	0.03	0	34	26	67	73	10.4	7.9	6.83	5.29	9.94	8.7	7.75	6	6.4	4.39
8	Children's hospital of Philadephia	https://www.chop.edu/conditions-diseases/first-trimester-screening	2024-05-15	First Trimester Screening	What is first trimester screening? First trimester screening is a combination of fetal ultrasound and maternal blood testing performed during the first trimester of pregnancy. This screening process can help to determine the risk of the fetus having certain birth defects. There are three parts of first trimester screening: Ultrasound test for fetal nuchal translucency (NT) Nuchal translucency scr…	What is first trimester screening? First trimester screening is a test done early in pregnancy. It helps find out if the baby might have birth defects. Parts of first trimester screening: Ultrasound test for fetal nuchal translucency (NT): This ultrasound looks at the back of the baby's neck for extra fluid or thickness. Two blood tests for the mother: Pregnancy-associated plasma protein-A (PAPP-…	13	8	very difficult	Average-Slightly Difficult	18-20	13-14Y	355	258	0.24	0.13	0.06	0	0.32	0.09	17	18	40	70	15.5	9.6	11.71	6.26	14	9.43	11.18	7.09	11.68	5.93
9	Corewell Health	https://www.beaumont.org/treatments/first-trimester-tests-screenings	2024-05-15	First Trimester Screening	First trimester screening is a combination of fetal ultrasound and maternal blood testing performed during the first trimester of pregnancy. This screening process can help determine the risk of the fetus having certain birth defects. Screening tests may be used alone or in combination with other tests. There are three parts of first trimester screening: Ultrasound test for fetal nuchal transluce…	First trimester screening is a way to check if your baby might have certain birth defects. It is done in the first three months of pregnancy. This screening includes an ultrasound and a blood test. There are three parts to first trimester screening: Ultrasound for Nuchal Translucency (NT): This test looks at the back of the baby's neck with an ultrasound to check for extra fluid or thickening. Tw…	13	8	very difficult	Average-Slightly Difficult	18-20	13-14Y	346	256	0.22	0.12	0.11	0	0.22	0	18	18	41	73	16.1	10.2	12.37	6.64	13.96	8.79	11.81	7.48	13.64	7.58
10	Genetic Support Foundation	https://geneticsupportfoundation.org/pregnancy-101/#	2024-05-15	First Trimester screening	First trimester screening (FTS) is a test that can give more information on the chances that a pregnancy has Down syndrome (trisomy 21) and trisomy 18 (some labs also offer screening for trisomy 13). FTS is generally performed between 11 and 14 weeks of the pregnancy, and is made up of two parts: a blood draw from mom and an ultrasound. The blood draw measures two proteins that are in mom’s blood…	First Trimester Screening (FTS) is a test done early in pregnancy to check for conditions like Down syndrome (trisomy 21) and trisomy 18 (some labs also check for trisomy 13). The test is usually done between 11 and 14 weeks of pregnancy and has two parts: a blood test and an ultrasound. Blood Test: The blood test checks for two proteins in the mom’s blood: PAPP-A and hCG. PAPP-A: This protein is…	12	9	Difficult	Slightly Difficult	17-18	14-15	473	367	0.14	0.1	0.2	0.05	0.55	0.2	20	20	59	74	14.9	11	10.95	7.48	10.1	8.11	10.46	7.67	14.63	10.58
11	Johns Hopkins Medicine	https://www.hopkinsmedicine.org/health/wellness-and-prevention/common-tests-during-pregnancy#first	2024-05-15	Second Trimester Screening	Second trimester prenatal screening may include several blood tests called multiple markers. These markers provide information about your potential risk of having a baby with certain genetic conditions or birth defects. Screening is usually done by taking a sample of your blood between 15 and 20 weeks of pregnancy (16 to 18 weeks is ideal). The multiple markers include: AFP screening. Also called…	Second trimester prenatal screening includes several blood tests called multiple markers. These tests help find out if your baby might have certain genetic conditions or birth defects. Screening is done by taking a blood sample between 15 and 20 weeks of pregnancy (16 to 18 weeks is best). The multiple markers include: AFP screening: Also called maternal serum AFP, this test measures the AFP prot…	10	9	somewhat difficult	Slightly Difficult	15-16	14-15	353	293	0.17	0.14	0.14	0.11	0.1	0	23	19	53	63	11.4	9.7	8.79	7.33	11.28	10.37	8.29	7.24	6.8	6.04
12	Genetic Support Foundation	https://geneticsupportfoundation.org/pregnancy-101/	2024-05-15	Second Trimester Screening	Second trimester screening (STS), also called quad screen or triple screen, is a test that can tell the chances that a pregnancy has Down syndrome (trisomy 21), trisomy 18, and open neural tube defects (ONTDs). STS is generally done between 15 and 22 weeks of the pregnancy, and consists of a blood draw taken from mom. The triple screen measures three hormones and proteins that are in mom’s blood …	Second Trimester Screening (STS) What is STS? STS is a blood test for pregnant women. It checks the chances of the baby having: Down syndrome (trisomy 21) Trisomy 18 Open neural tube defects (ONTDs) When is STS done? STS is usually done between 15 and 22 weeks of pregnancy. What does the test measure? The test looks at hormones and proteins in the mom's blood from the pregnancy: Unconjugated Estr…	10	5	somewhat difficult	Fairly easy	15-16	10-11Y	553	264	0.13	0.11	0.11	0	0.31	0	29	24	65	81	12.7	7	8.94	3.61	9.23	5.97	9.13	5.2	11.57	2.84
13	Stanford Medicine	https://www.stanfordchildrens.org/en/topic/default?id=second-trimester-prenatal-screening-tests-90-P08956	2024-05-15	Second Trimester Screening	Second trimester prenatal screening may include several blood tests, called multiple markers. These markers provide information about a woman's risk of having a baby with certain genetic conditions or birth defects. Screening is usually done by taking a sample of the mother's blood between the 15th and 20th weeks of pregnancy (16th to 18th is ideal). The multiple markers include: Alpha-fetoprotei…	Second trimester prenatal screening includes blood tests called multiple markers. These tests help find out if there is a higher risk of having a baby with genetic conditions or birth defects. The screening is done by taking the mother's blood between the 15th and 20th weeks of pregnancy (16th to 18th is best). The multiple markers include: Alpha-fetoprotein (AFP) screening: This test measures th…	9	8	Slightly Difficult	Average-Slightly Difficult	14-15	13-14	381	272	0.17	0.12	0.09	0.07	0.19	0.21	23	16	54	67	11.1	9.2	8.75	6.75	10.94	9.63	8.22	6.85	7.3	5.9
14	PRENATAL SCREENING ONTARIO	https://www.prenatalscreeningontario.ca/en/pso/prenatal-screening-options/maternal-serum-screen-mss.aspx	2024-05-15	Second Trimester Screening	Second Trimester Screening (STS) You can have OHIP-funded Second Trimester Screening (STS) in the second trimester of pregnancy. There is no risk to the pregnancy because it is done through blood work. This testing can tell you the chance for having a baby with trisomy 21 (Down syndrome) or trisomy 18 (Edwards syndrome). This screening can be done if you are not able to get enhanced First Trimest…	Second Trimester Screening (STS) You can get Second Trimester Screening (STS) for free with OHIP during the second trimester of your pregnancy. This test is safe because it only uses a blood sample. STS helps to check the chance of your baby having trisomy 21 (Down syndrome) or trisomy 18 (Edwards syndrome). You can get this test if you couldn’t do the enhanced First Trimester Screening (eFTS). H…	8	7	Average-Slightly Difficult	average	13-14	12-13 Y	436	355	0.12	0.12	0.16	0	0.12	0.1	25	23	73	75	9.9	9.6	6.25	5.87	8.37	8.12	7.3	7.12	6.72	6.31
15	Corewell Health	https://www.beaumont.org/treatments/second-trimester-tests-and-screenings	2024-05-15	Second Trimester Screening	Second trimester prenatal screening may include several blood tests, called multiple markers. These markers provide information about a woman's risk of having a baby with certain genetic conditions or birth defects. Screening is usually performed by taking a sample of the mother's blood between the 15th and 20th weeks of pregnancy (16th to 18th is ideal). The multiple markers include: Alpha-fetop…	During the second trimester of pregnancy, doctors may do some blood tests to check the baby's health. These tests are called multiple markers and are done between the 15th and 20th weeks of pregnancy. It’s best to do them between the 16th and 18th weeks. The tests can help show if there is a higher chance of certain birth defects or genetic conditions. Here are the main tests: Alpha-fetoprotein s…	12	9	Difficult	Slightly Difficult	17-18	14-15	329	247	0.17	0.1	0.12	0	0.41	0.13	17	16	44	73	14.3	10.1	11.9	6.86	12.8	9.18	10.44	7.24	12.76	8.06
16	Genetic Support Foundation	https://geneticsupportfoundation.org/pregnancy-101/#	2024-05-15	Amniocentesis	Amniocentesis is a procedure that can be done during the second trimester of pregnancy (usually between 15 and 22 weeks). Amniocentesis involves getting some of the fluid from around the baby so that the lab can test for chromosome and genetic conditions. Because amniocentesis is an invasive procedure, there is a risk of less than 1 in 200 (or 0.5%) for complications that can lead to a miscarriag…	Amniocentesis is a test done during the middle part of pregnancy (usually between 15 and 22 weeks). In this test, a doctor takes a small amount of fluid from around the baby. The fluid is sent to a lab to check for chromosome and genetic problems. Because amniocentesis is an invasive test, there is a small risk of miscarriage. The risk is less than 1 in 200 (or 0.5%). This means that more than 99…	13	7	very difficult	average	18-20	12-13 Y	558	342	0.19	0.1	0.17	0.05	0.63	0	24	24	46	74	16.5	9.4	12.68	6.49	11.52	7.72	11.92	6.85	15.65	7.25
17	MedlinePlus	https://medlineplus.gov/lab-tests/amniocentesis-amniotic-fluid-test/	2024-05-15	Amniocentesis	What is amniocentesis? Amniocentesis is a test done during pregnancy to diagnose certain genetic disorders, birth defects, and other conditions in an unborn baby. The test is usually done between weeks 15 and 20 of pregnancy. Amniocentesis looks at a sample of amniotic fluid. Amniotic fluid is a clear or pale yellow liquid that surrounds and protects an unborn baby throughout pregnancy. The fluid…	What is Amniocentesis? Amniocentesis is a test done during pregnancy to check for certain health problems in the unborn baby. It is usually done between weeks 15 and 20 of pregnancy. Amniocentesis looks at a sample of amniotic fluid. This fluid surrounds and protects the unborn baby. The fluid has cells that can show if the baby has any health problems. Amniocentesis is a diagnostic test. This me…	11	7	Fairly difficult	average	16-17	12-13 Y	334	265	0.2	0.11	0.05	0	0.22	0	23	23	51	67	13.4	8.8	9.82	6.8	11.32	8.7	9.71	6.57	8.91	5.85
18	March of Dimes	https://nacersano.marchofdimes.org/embarazo/amniocentesis.aspx	2024-05-15	Amniocentesis	What is amniocentesis? Amniocentesis (also called "amnio") is a prenatal test in which amniotic fluid is removed from surrounding your baby in the uterus (womb). The fluid is tested to see if your baby has certain health conditions. A prenatal test is a medical test that is done during pregnancy. Talk to your healthcare professional to see if amnio is right for you. Amnio is a diagnostic test. Th…	What is Amniocentesis? Amniocentesis, or "amnio," is a test done during pregnancy. It checks the health of your baby by testing the fluid around the baby in your womb. This fluid is called amniotic fluid. Your healthcare provider can tell you if this test is right for you. What Does Amniocentesis Do? Amniocentesis is a diagnostic test. It can tell you for sure if your baby has certain health prob…	10	7	somewhat difficult	average	15-16	12-13 Y	487	351	0.16	0.1	0.04	0	0.17	0	30	28	57	67	12.6	8.7	9.28	6.98	9.17	8.34	9.16	6.38	10.52	6.38
19	Johns Hopkins Medicine	https://www.hopkinsmedicine.org/health/wellness-and-prevention/common-tests-during-pregnancy#amniocentesis	2024-05-15	Amniocentesis	An amniocentesis involves taking a small sample of the amniotic fluid that surrounds the fetus. It is used to diagnose chromosomal disorders and open neural tube defects, such as spina bifida. Testing is available for other genetic defects and disorders depending on your family history and the availability of lab testing at the time of the procedure. Who is an ideal candidate for amniocentesis? A…	Amniocentesis Explained What is Amniocentesis? Amniocentesis is a test done during pregnancy. A small amount of fluid around the baby is taken to check for problems like spina bifida or chromosomal disorders. This test can also look for other genetic issues based on your family history. Who Should Get Amniocentesis? This test is usually offered to women who are 15 to 20 weeks pregnant and at high…	11	7	Fairly difficult	average	16-17	12-13 Y	334	199	0.2	0.1	0.15	0.06	0.29	0	21	18	45	69	13.9	8	10.96	6.45	11.33	8.2	10.14	6	11.47	5.39
20	NHS	https://www.nhs.uk/conditions/amniocentesis/	2024-05-15	Amniocentesis	Amniocentesis is a test you may be offered during pregnancy to check if your baby has a genetic or chromosomal condition, such as Down's syndrome, Edwards' syndrome or Patau's syndrome. It involves removing and testing a small sample of cells from amniotic fluid, the fluid that surrounds the baby in the womb (uterus). Amniocentesis is not offered to all pregnant women. It's only offered if there'…	Amniocentesis is a test you might be offered during pregnancy to check if your baby has certain conditions like Down's syndrome, Edwards' syndrome, or Patau's syndrome. The test takes a small sample of the fluid around your baby in the womb (uterus). Not all pregnant women are offered this test. It's usually offered if there's a higher chance your baby could have a genetic condition. This might b…	12	9	Difficult	Slightly Difficult	17-18	14-15	541	411	0.17	0.12	0.24	0.04	0.39	0.15	28	26	51	65	14.1	10.8	10.99	8.15	10.98	9.41	10.35	7.9	12.66	8.54
21	MedlinePlus	https://medlineplus.gov/lab-tests/prenatal-cell-free-dna-screening/	2024-05-15	NIPT	What is a prenatal cell-free DNA (cfDNA) screening? Prenatal cell-free DNA (cfDNA) screening is a blood test for pregnant people. During pregnancy, some of the unborn baby's DNA circulates in the pregnant person's bloodstream. A cfDNA screening checks this DNA to find out if the baby is more likely to have certain conditions caused by an abnormal number of chromosomes, such as Down syndrome. Chro…	What is a prenatal cell-free DNA (cfDNA) screening? A prenatal cell-free DNA (cfDNA) screening is a blood test for pregnant people. During pregnancy, some of the baby's DNA is in the pregnant person's blood. This test looks at the baby's DNA to check for certain conditions caused by extra chromosomes, like Down syndrome. What are chromosomes? Chromosomes are tiny structures in your cells that con…	9	6	Slightly Difficult	fairly Difficult	14-15	11-12Y	599	417	0.14	0.14	0.05	0.03	0.14	0.02	42	35	69	76	10.9	8.9	7.19	4.98	8.83	7.97	8.1	6.51	7.86	4.59
22	Genetic Support Foundation	https://geneticsupportfoundation.org/pregnancy-101/#	2024-05-15	NIPT	Cell-free DNA (cfDNA) is a screening test that can be performed any time after 10 weeks of pregnancy that screens for common chromosome conditions (Down syndrome, trisomy 18, and trisomy 13), as well as sex chromosomes (XX and XY), which can also incidentally tell the sex of the baby. cfDNA has also been called non-invasive prenatal testing (NIPT). cfDNA will not tell you ‘yes’ or ‘no’ about thes…	What is cell-free DNA (cfDNA) screening? Cell-free DNA (cfDNA) screening is a blood test you can take after 10 weeks of pregnancy. It checks for common chromosome problems like Down syndrome, trisomy 18, and trisomy 13. It can also check the baby's sex (boy or girl). Another name for this test is non-invasive prenatal testing (NIPT). cfDNA screening doesn't give a definite 'yes' or 'no' answer ab…	12	7	Difficult	average	17-18	12-13 Y	679	425	0.16	0.12	0.04	0	0.64	0.06	28	29	56	76	15.8	9.1	11.49	5.65	10.05	8.24	11.16	6.78	15.64	6.1
23	clevelandclinic	https://my.clevelandclinic.org/health/diagnostics/21050-nipt-test	2024-05-15	NIPT	What is the NIPT test? NIPT stands for noninvasive prenatal testing. It’s a screening test offered during pregnancy to see if the fetus is at risk for having a chromosomal disorder like Down syndrome (trisomy 21), trisomy 18 (Edwards syndrome) and trisomy 13 (Patau syndrome). The test can also determine the sex of the fetus. It’s done by taking a sample of your blood, which also contains fragment…	What is the NIPT test? NIPT stands for noninvasive prenatal testing. It’s a blood test during pregnancy to check if the baby is at risk for chromosome problems like Down syndrome (trisomy 21), trisomy 18 (Edwards syndrome), and trisomy 13 (Patau syndrome). The test can also tell the sex of the baby. The test looks at fragments of the baby's DNA in your blood. DNA makes up genes and chromosomes, g…	10	8	somewhat difficult	Average-Slightly Difficult	15-16	13-14	542	464	0.2	0.16	0.1	0.1	0.05	0.14	44	33	56	69	12.7	10.7	8.5	6.44	11.56	9.48	9.06	7.75	7.42	6.11
24	Pregnancy, Birth and Baby	https://www.pregnancybirthbaby.org.au/non-invasive-prenatal-testing-nipt	2024-05-15	NIPT	Non-invasive prenatal test (NIPT) is a very accurate screening test. Screening tests are used to see if your baby has a high chance of a genetic health condition. These conditions include Down syndrome and other chromosomal differences. The NIPT involves a simple blood test that is done in your first trimester of pregnancy. Screening tests are different to diagnostic tests. Diagnostic tests are o…	Non-Invasive Prenatal Test (NIPT) What is NIPT? NIPT is a test that checks if your baby might have certain genetic health problems, like Down syndrome. It is a simple and safe blood test done during the first three months of pregnancy. How is NIPT different from other tests? Screening tests like NIPT show if there is a high chance of a problem but don’t give a definite answer. Diagnostic tests co…	9	7	Slightly Difficult	average	14-15	12-13 Y	606	355	0.17	0.15	0	0.07	0.1	0.03	49	30	62	72	11.5	9.4	7.61	5.36	9.83	8.24	8.41	6.83	7.13	4.69
25	UT Southwestern	https://utswmed.org/medblog/prenatal-genetic-testing-nipt/	2024-05-15	NIPT	Noninvasive prenatal testing (NIPT) results, in particular, can sometimes trigger heightened concerns because the screening helps determine a baby’s risk of being born with certain chromosomal disorders. Federal guidelines have made it standard for patients to get immediate access to their health information, which can be a good thing. But lab documents are written for providers, so if a patient …	Noninvasive prenatal testing (NIPT) can cause worry because it checks if a baby might have certain genetic problems. Federal rules now let patients see their health info right away, which is good. But lab reports are written for doctors. If a patient sees something like "low fetal fraction" on their online health portal without understanding it, they might panic and look for answers online. It’s …	11	8	Fairly difficult	Average-Slightly Difficult	16-17	13-14	520	377	0.17	0.1	0.17	0.04	0.38	0.12	29	25	55	71	13.6	9.9	10.03	7.13	10.67	9.05	9.9	7.1	11.79	7.9
26	March of Dimes	https://nacersano.marchofdimes.org/embarazo/muestra-de-la-vellosidad-corionica.aspx	2024-05-15	Chorionic Villus Sampling (CVS)	What is chorionic villus sampling? Chorionic villus sampling (CVS) is a prenatal test. It is used to diagnose certain birth defects and genetic abnormalities in your baby. Genetic abnormalities are changes in the genes that the mother or father passes to the baby. These genetic changes can cause health problems for the baby. During the CVS test, your healthcare provider removes a small piece of t…	What is Chorionic Villus Sampling? Chorionic villus sampling (CVS) is a test done during pregnancy. It helps find out if the baby has certain birth defects or genetic problems. These problems happen because of changes in genes passed from the mother or father to the baby. These changes can cause health issues for the baby. How is the CVS Test Done? During the CVS test, a small piece of tissue is …	11	7	Fairly difficult	average	16-17	12-13 Y	598	401	0.16	0.1	0.14	0.04	0.2	0.03	35	30	58	73	13.1	9	9.44	6.4	10.16	7.41	9.49	6.85	11.09	6.9
27	Corewell Health	https://www.beaumont.org/treatments/chorionic-villus-sampling	2024-05-15	Chorionic Villus Sampling (CVS)	Chorionic villus sampling (CVS) is a prenatal test that involves taking a sample of some of the placental tissue. This tissue contains the same genetic material as the fetus, and it can be tested for chromosomal abnormalities and some other genetic problems. There are other types of tests that can screen for genetic defects and disorders, and they may be offered depending on the family history an…	Chorionic Villus Sampling (CVS) Explained in Simple Terms What is CVS? Chorionic Villus Sampling (CVS) is a test done during pregnancy. The test takes a small piece of tissue from the placenta. This tissue has the same genetic information as the baby. Doctors check this tissue for certain genetic problems. What Can CVS Detect? CVS can find genetic issues, like chromosome problems. It cannot detec…	13	6	very difficult	Fairly easy	18-20	11-12Y	446	330	0.19	0.14	0.23	0.1	0.52	0	21	32	46	73	15.6	8.4	12.11	5	11.11	7.68	11.37	6.19	14.33	3.84
28	Genetic Support Foundation	https://geneticsupportfoundation.org/pregnancy-101/	2024-05-15	Chorionic Villus Sampling (CVS)	Chorionic villus sampling, or CVS, is a procedure that can be done during the first trimester of pregnancy (usually between 11 and 14 weeks). CVS involves getting some of the tissue from the placenta (the chorionic villi) so that the lab can test for chromosome and genetic conditions. Because CVS is an invasive procedure, there is a risk of less than 1 in 200 (or 0.5%) for complications that can …	Chorionic villus sampling (CVS) is a test done during early pregnancy (between 11 and 14 weeks). It involves taking a small sample of tissue from the placenta to check for genetic conditions. CVS is a medical procedure that has a small risk of causing a miscarriage (less than 1 in 200, or 0.5%). This means that more than 99.5% of women who have CVS will not have a miscarriage because of the test.…	11	7	Fairly difficult	average	16-17	12-13 Y	580	381	0.18	0.17	0.13	0	0.43	0	30	29	58	71	14.6	10.7	9.91	6.01	9.61	8.13	10.47	7.78	12.95	5.92
29	Johns Hopkins Medicine	https://www.hopkinsmedicine.org/health/wellness-and-prevention/common-tests-during-pregnancy#cvs	2024-05-15	Chorionic Villus Sampling (CVS)	CVS is a prenatal test that involves taking a sample of some of the placental tissue. This tissue contains the same genetic material as the fetus and can be tested for chromosomal abnormalities and some other genetic problems. Testing is available for other genetic defects and disorders, depending on your family history and the availability of lab testing at the time of the procedure. Unlike amni…	What is CVS? CVS is a test for pregnant women. It checks the baby for certain health problems. To do this, a small piece of the placenta is taken. The placenta has the same genes as the baby. This test looks for problems with the baby’s chromosomes and some other genetic issues. The test is usually done between the 10th and 13th week of pregnancy. How is CVS done? Step 1: The doctor puts a thin t…	12	6	Difficult	Fairly easy	17-18	11-12Y	374	250	0.19	0.08	0.1	0	0.38	0.05	21	21	47	82	14.6	8	11.11	4.82	11.32	6.57	10.59	5.87	12.12	5.69
30	Pregnancy, Birth and Baby	https://www.pregnancybirthbaby.org.au/chorionic-villus-sampling-cvs	2024-05-15	Chorionic Villus Sampling (CVS)	What is chorionic villus sampling (CVS)? Chorionic villus sampling (CVS) is a diagnostic test that can be done during pregnancy. It can be done after 11 weeks of pregnancy .To do the test, a doctor will need to take a sample of cells from your placenta. This test is used to find out if your baby has a genetic disorder or chromosomal disorder, such as Down syndrome. CVS is a special diagnostic tes…	What is Chorionic Villus Sampling (CVS)? Chorionic Villus Sampling (CVS) is a test done during pregnancy. It can be done after 11 weeks of pregnancy. A doctor will take a small sample of cells from your placenta. This test checks if your baby has a genetic problem, like Down syndrome. CVS is not done for all pregnant women. It is a special test. CVS can help you decide about your pregnancy. Some …	8	6	average - slightly difficult	Fairly Easy	13-14	11-12Y	570	460	0.16	0.12	0.21	0.14	0.1	0	38	43	66	75	10.9	8.5	6.97	5.41	8.55	7.27	7.95	6.49	6.71	5.47
Mean							11	7.86															52.03	67.06	13.74	10.09	10.03	6.78	11.28	9.2	9.89	7.26	10.6	6.26
